# Supplementary material for: Strong Small‐Scale Differentiation but No Cryptic Species Within the Two Isopod Species Asellus aquaticus and Proasellus coxalis in a Restored Urban River System (Emscher, Germany)
Source: Ecol Evol. 2024 Nov 18;14(11):e70575. doi: 10.1002/ece3.70575 (PMC11573423; doi:10.1002/ece3.70575)
Supplement: Supplementary file 2 — Table S2. Information for ddRAD library preparation per sample for A. aquaticus and P. coxalis , number of missing loci in final data set, indication if used in final analysis after filtering, COI haplotype, and NCBI accession numbers. Below, also haplotype information on specimens is given, for which only COI sequences were generated. [file ECE3-14-e70575-s005.xlsx]

## Sheet: Tabelle1
Tab S2. Information for ddRAD library preparation per sample for A. aquaticus and P. coxalis, number of missing loci in final data set, indication if used in final analysis after filtering, COI haplotype and NCBI accession numbers. Below, also haplotype information on specimens is given, for which only COI sequences were generated.
species	ID	sample name	initial DNA concentration [ng/µl]	used amount of DNA [ng]	name P5 adapter	volume P5 adapter [µl]	name P7 adapter	volume P7 adapter [µl]	final DNA concentration in target size range (1. PCR) [ng/µl]	final total DNA concentration (1. PCR) [ng/µl]	final DNA concentration in target size range (2. PCR) [ng/µl]	final total DNA concentration (2. PCR) [ng/µl]	library number	amount of target sized DNA in library [ng]	total amount of DNA in library [ng]	number of missing loci [%]	used in final ddRAD analysis?	COI haplotype	accession number (COI)	Biosample accession number (ddRAD)
A. aquaticus	AA1	AA_BO27_190404_04	68	600	1	1.2	11	3.3	4.3145	6.8698			Isopoda 1	12.5608	20	0.096	yes	H12	PQ285575	SAMN43966830
A. aquaticus	AA2	AA_BO00_190405_02	51.6	600	2	1.2	11	3.3	10.3888	13.8925			Isopoda 1	14.956	20	0.088	yes	H01	PQ285564	SAMN43966727
A. aquaticus	AA3	AA_BO27_190404_01	48	600	3	1.2	11	3.3	2.1701	2.7239			Isopoda 1	15.9338	20	0.055	yes	only species determination		SAMN43966827
A. aquaticus	AA4	AA_BO27_190404_02	45.8	600	4	1.2	11	3.3	2.7848	4.4619			Isopoda 1	12.4826	20	0.204	yes	H05	PQ285568	SAMN43966828
A. aquaticus	AA5	AA_BO27_190404_10	45.8	600	5	1.2	11	3.3	9.897	13.8895			Isopoda 1	14.2511	20	0.082	yes	H12	PQ285575	SAMN43966835
A. aquaticus	AA6	AA_BO27_190404_03	44.4	600	6	1.2	11	3.3	7.0113	11.9677			Isopoda 1	11.717	20	0.186	yes	H05	PQ285568	SAMN43966829
A. aquaticus	AA7	AA_BO27_190404_08	44.2	600	7	1.2	11	3.3	9.3406	12.6256			Isopoda 1	14.7963	20	0.066	yes	H04	PQ285567	SAMN43966833
A. aquaticus	AA8	AA_BO00_190405_06	40.2	600	8	1.2	11	3.3	4.6669	8.1459			Isopoda 1	11.4583	20	0.121	yes	H02	PQ285565	SAMN43966731
A. aquaticus	AA09	AA_BO27_190404_09	39.2	600	9	1.2	11	3.3	2.1552	3.1223			Isopoda 1	13.8052	20	0.241	yes	only species determination		SAMN43966834
A. aquaticus	AA10	AA_BO27_190404_07	39	600	10	1.2	11	3.3	2.2718	2.7277			Isopoda 1	16.6573	20	0.071	yes	H05	PQ285568	SAMN43966832
A. aquaticus	AA11	AA_BO00_190405_05	37.4	600	11	1.2	11	3.3	0.2452	0.324	0.661	1.0686	Isopoda 1	12.3713	20	0.419	no	H02	PQ285565	SAMN43966730
A. aquaticus	AA12	AA_BE31_190322_01	36	600	12	1.2	11	3.3	1.6074	2.5017			Isopoda 1	12.8505	20	0.071	yes	H08	PQ285571	SAMN43966713
A. aquaticus	AA13	AA_BO00_190405_01	34.8	600	13	1.2	11	3.3	2.1791	2.8601			Isopoda 1	15.2379	20	0.103	yes	only species determination		SAMN43966726
A. aquaticus	AA14	AA_BO00_190405_03	34.8	600	14	1.2	11	3.3	1.9479	4.4112			Isopoda 1	8.83161	20	0.289	yes	only species determination		SAMN43966728
A. aquaticus	AA15	AA_BO27_200416_15	33.9	600	15	1.2	11	3.3	2.6715	3.2971			Isopoda 1	16.2051	20	0.097	yes	H04	PQ285567	SAMN43966840
A. aquaticus	AA16	AA_BO27_190404_06	33.2	600	16	1.2	11	3.3	1.9013	2.642			Isopoda 1	14.3929	20	0.84	no	H04	PQ285567	SAMN43966831
A. aquaticus	AA17	AA_BO24_200420_11	33.2	600	18	1.2	11	3.3	0.2885	0.6841	3.9294	5.3132	Isopoda 1	14.7911	20	0.045	yes	H09	PQ285572	SAMN43966808
A. aquaticus	AA18	AA_BO25_200420_06	33.1	600	19	1.2	11	3.3	7.5372	8.7138			Isopoda 1	17.2995	20	0.037	yes	H17	PQ285580	SAMN43966825
A. aquaticus	AA19	AA_BO24_190401_03	32.8	600	20	1.2	11	3.3	1.2769	1.8434			Isopoda 1	13.8537	20	0.105	yes	H13	PQ285576	SAMN43966801
A. aquaticus	AA20	AA_BO00_200421_14	32.5	600	21	1.2	11	3.3	0.7015	1.2747			Isopoda 1	11.0065	20	0.54	no	H01	PQ285564	SAMN43966738
A. aquaticus	AA21	AA_BO00_190405_07	32.2	600	22	1.2	11	3.3	1.8272	3.6675			Isopoda 1	9.96428	20	0.224	yes	H15	PQ285578	SAMN43966732
A. aquaticus	AA22	AA_BO00_190405_04	31.6	600	23	1.2	11	3.3	4.3587	5.6782			Isopoda 1	15.3524	20	0.029	yes	H01	PQ285564	SAMN43966729
A. aquaticus	AA23	AA_BO15_190329_01	30	600	25	1.2	11	3.3	4.2685	5.4454			Isopoda 1	15.6775	20	0.038	yes	H02	PQ285565	SAMN43966773
A. aquaticus	AA24	AA_BO27_200416_12	29.5	600	27	1.2	11	3.3	6.9147	8.9161			Isopoda 1	15.5106	20	0.151	yes	H05	PQ285568	SAMN43966837
A. aquaticus	AA25	AA_BO27_200416_14	29.3	600	1	1.2	8	3.3	3.7144	4.6455			Isopoda 1	15.9914	20	0.094	yes	H05	PQ285568	SAMN43966839
A. aquaticus	AA26	AA_BE30_190321_03	29	600	2	1.2	8	3.3	2.802	3.202			Isopoda 1	17.5016	20	0.034	yes	H01	PQ285564	SAMN43966697
A. aquaticus	AA27	AA_BO27_200416_11	27.9	600	3	1.2	8	3.3	7.7433	9.1232			Isopoda 1	16.975	20	0.035	yes	H10	PQ285573	SAMN43966836
A. aquaticus	AA28	AA_BO00_190405_08	26.8	600	4	1.2	8	3.3	5.8927	6.9061			Isopoda 1	17.0652	20	0.023	yes	H01	PQ285564	SAMN43966733
A. aquaticus	AA29	AA_BO24_200420_15	26.4	600	5	1.2	8	3.3	0.6676	1.2254	4.6475	6.2726	Isopoda 1	14.8184	20	0.03	yes	H13	PQ285576	SAMN43966812
A. aquaticus	AA30	AA_BO24_200420_19	26.3	600	6	1.2	8	3.3	0.2208	0.5925	3.9515	5.0563	Isopoda 1	15.63	20	0.029	yes	H13	PQ285576	SAMN43966814
A. aquaticus	AA31	AA_BO00_200421_18	26.1	600	7	1.2	8	3.3	0.4752	1.1056	4.6215	6.4706	Isopoda 1	14.2846	20	0.061	yes	H02	PQ285565	SAMN43966741
A. aquaticus	AA32	AA_BO24_190401_05	26	600	8	1.2	8	3.3	6.0539	7.3502			Isopoda 1	16.4727	20	0.035	yes	H13	PQ285576	SAMN43966803
A. aquaticus	AA33	AA_BO16_190329_01	25.8	600	9	1.2	8	3.3	6.2582	7.7519			Isopoda 1	16.1462	20	0.035	yes	H01	PQ285564	SAMN43966789
A. aquaticus	AA34	AA_BO24_200420_13	25.4	600	10	1.2	8	3.3	5.1238	6.4132			Isopoda 1	15.9789	20	0.049	yes	H09	PQ285572	SAMN43966810
A. aquaticus	AA35	AA_BO16_200422_08	25.3	600	11	1.2	8	3.3	3.6432	4.5879			Isopoda 1	15.8818	20	0.101	yes	H01	PQ285564	SAMN43966796
A. aquaticus	AA36	AA_BO16_200422_06	25	600	12	1.2	8	3.3	6.4906	7.9115			Isopoda 1	16.408	20	0.046	yes	H01	PQ285564	SAMN43966794
A. aquaticus	AA37	AA_BO24_200420_20	24.5	612.5	13	1.2	8	3.3	9.4	11.5071			Isopoda 1	16.3377	20	0.044	yes	H13	PQ285576	SAMN43966815
A. aquaticus	AA38	AA_BO24_190401_02	24.2	605	14	1.2	8	3.3	2.7234	3.4701			Isopoda 1	15.6964	20	0.08	yes	H13	PQ285576	SAMN43966800
A. aquaticus	AA39	AA_BO15_200422_24	24.2	605	15	1.2	8	3.3	7.1644	8.3262			Isopoda 1	17.2093	20	0.037	yes	H01	PQ285564	SAMN43966788
A. aquaticus	AA40	AA_BE31_200427_14	23.8	595	16	1.2	8	3.3	3.7504	4.3383			Isopoda 1	17.2897	20	0.084	yes	H01	PQ285564	SAMN43966724
A. aquaticus	AA41	AA_BO00_190405_10	23.4	500	18	1	8	2.8	0.8354	1.0099			Isopoda 1	16.5442	20	0.049	yes	H08	PQ285571	SAMN43966734
A. aquaticus	AA42	AA_BO00_200421_12	23.4	500	19	1	8	2.8	1.1081	1.9095			Isopoda 1	11.6062	20	0.41	no	H02	PQ285565	SAMN43966736
A. aquaticus	AA43	AA_BO24_200420_12	23.3	500	20	1	8	2.8	4.7606	6.2086			Isopoda 1	15.3355	20	0.061	yes	H04	PQ285567	SAMN43966809
A. aquaticus	AA44	AA_BE29_190321_03	23.2	500	21	1	8	2.8	1.9189	2.523			Isopoda 1	15.2113	20	0.104	yes	H06	PQ285569	SAMN43966682
A. aquaticus	AA45	AA_BO16_200422_07	22.6	500	22	1	8	2.8	1.4269	2.1792			Isopoda 1	13.0956	20	0.092	yes	H02	PQ285565	SAMN43966795
A. aquaticus	AA46	AA_BO24_190401_04	22.4	500	23	1	8	2.8	6.8108	7.9454			Isopoda 1	17.144	20	0.035	yes	H09	PQ285572	SAMN43966802
A. aquaticus	AA47	AA_BO24_190401_09	22.4	500	25	1	8	2.8	7.0078	8.3759			Isopoda 1	16.7332	20	0.028	yes	only species determination		SAMN43966807
A. aquaticus	AA48	AA_BO25_200420_02	22.3	500	27	1	8	2.8	2.326	2.9057			Isopoda 1	16.0099	20	0.067	yes	H17	PQ285580	SAMN43966821
A. aquaticus	AA49	AA_BO25_200420_04	22.3	500	1	1	10	2.8	2.4154	3.9546			Isopoda 1	12.2156	20	0.214	yes	H01	PQ285564	SAMN43966823
A. aquaticus	AA50	AA_BO16_200422_05	22.1	500	2	1	10	2.8	6.8778	9.0416			Isopoda 1	15.2137	20	0.064	yes	H01	PQ285564	SAMN43966793
A. aquaticus	AA51	AA_BO24_190401_06	21.8	500	3	1	10	2.8	9.3691	11.3765			Isopoda 1	16.471	20	0.031	yes	H13	PQ285576	SAMN43966804
A. aquaticus	AA52	AA_BO16_200422_09	21.8	500	4	1	10	2.8	5.5467	6.4492			Isopoda 1	17.2012	20	0.035	yes	H02	PQ285565	SAMN43966797
A. aquaticus	AA53	AA_BE29_190321_05	21.6	500	5	1	10	2.8	0.5988	0.7468	2.0357	2.7744	Isopoda 1	14.6749	20	0.055	yes	H01	PQ285564	SAMN43966684
A. aquaticus	AA54	AA_BO24_200420_22	21.5	500	6	1	10	2.8	4.7796	5.7698			Isopoda 1	16.5676	20	0.028	yes	H13	PQ285576	SAMN43966817
A. aquaticus	AA55	AA_BO27_200416_13	21.5	500	7	1	10	2.8	1.4557	1.9647			Isopoda 1	14.8185	20	0.081	yes	H14	PQ285577	SAMN43966838
A. aquaticus	AA56	AA_BE30_190321_05	21.4	500	8	1	10	2.8	0.5008	0.7509	0.8041	1.2726	Isopoda 1	12.6371	20	0.17	yes	H06	PQ285569	SAMN43966698
A. aquaticus	AA57	AA_BE30_190321_02	20.6	515	9	1	10	2.8	2.7037	3.602			Isopoda 1	15.0122	20	0.052	yes	H01	PQ285564	SAMN43966696
A. aquaticus	AA58	AA_BO24_190401_07	20.6	515	10	1	10	2.8	4.2707	5.1782			Isopoda 1	16.4949	20	0.034	yes	H13	PQ285576	SAMN43966805
A. aquaticus	AA59	AA_BO15_190329_03	20.4	510	11	1	10	2.8	6.861	8.3866			Isopoda 1	16.3618	20	0.028	yes	H01	PQ285564	SAMN43966775
A. aquaticus	AA60	AA_BO24_190401_01	20.4	510	12	1	10	2.8	7.2949	9.0116			Isopoda 1	16.19	20	0.019	yes	H11	PQ285574	SAMN43966799
A. aquaticus	AA61	AA_BO02_200416_03	19.6	400	13	0.8	10	2.2	4.9277	5.8087			Isopoda 1	16.9666	20	0.038	yes	H16	PQ285579	SAMN43966746
A. aquaticus	AA62	AA_BO24_200420_18	19.4	400	14	0.8	10	2.2	2.9005	3.4412			Isopoda 1	16.8575	20	0.043	yes	H04	PQ285567	SAMN43966813
A. aquaticus	AA63	AA_BO07_200421_15	19.3	400	15	0.8	10	2.2	6.1006	6.9745			Isopoda 1	17.494	20	0.046	yes	H01	PQ285564	SAMN43966757
A. aquaticus	AA64	AA_BE31_200427_09	19.1	400	16	0.8	10	2.2	5.8562	8.1621			Isopoda 1	14.3497	20	0.038	yes	H01	PQ285564	SAMN43966720
A. aquaticus	AA65	AA_BO16_200422_04	18.7	400	18	0.8	10	2.2	2.2351	2.672			Isopoda 1	16.7298	20	0.057	yes	H01	PQ285564	SAMN43966792
A. aquaticus	AA66	AA_BO25_200420_07	18.4	400	19	0.8	10	2.2	2.2768	3.8091			Isopoda 1	11.9545	20	0.12	yes	only species determination		SAMN43966826
A. aquaticus	AA67	AA_BE31_190322_02	18	400	20	0.8	10	2.2	5.2513	6.4735			Isopoda 1	16.224	20	0.04	yes	only species determination		SAMN43966714
A. aquaticus	AA68	AA_BO27_200416_16	17.9	400	21	0.8	10	2.2	6.4186	8.4637			Isopoda 1	15.1674	20	0.035	yes	H04	PQ285567	SAMN43966841
A. aquaticus	AA69	AA_BO00_200421_11	17.8	400	22	0.8	10	2.2	5.0972	6.1371			Isopoda 1	16.6111	20	0.035	yes	H10	PQ285573	SAMN43966735
A. aquaticus	AA70	AA_BO25_200420_03	17.7	400	23	0.8	10	2.2	6.2237	8.0899			Isopoda 1	15.3863	20	0.063	yes	only species determination		SAMN43966822
A. aquaticus	AA71	AA_BE30_200427_17	17.6	400	25	0.8	10	2.2	5.9958	7.1736			Isopoda 1	16.7163	20	0.041	yes	H01	PQ285564	SAMN43966710
A. aquaticus	AA72	AA_BE31_200427_07	17.6	400	27	0.8	10	2.2	6.1714	8.4586			Isopoda 1	14.592	20	0.05	yes	H06	PQ285569	SAMN43966719
A. aquaticus	AA73	AA_BO25_200420_01	17.4	400	1	0.8	1	2.2	2.9838	3.5377			Isopoda 1	16.8686	20	0.068	yes	H17	PQ285580	SAMN43966820
A. aquaticus	AA74	AA_BO24_200420_21	17.3	400	2	0.8	1	2.2	4.591	5.4348			Isopoda 1	16.8948	20	0.025	yes	H13	PQ285576	SAMN43966816
A. aquaticus	AA75	AA_BE29_190321_07	17.2	400	3	0.8	1	2.2	4.6415	5.9845			Isopoda 1	15.5117	20	0.03	yes	H01	PQ285564	SAMN43966686
A. aquaticus	AA76	AA_BO00_200421_17	16.9	400	4	0.8	1	2.2	3.8383	4.6873			Isopoda 1	16.3774	20	0.052	yes	H02	PQ285565	SAMN43966740
A. aquaticus	AA77	AA_BO16_190329_02	16.8	400	5	0.8	1	2.2	2.4817	3.2122			Isopoda 1	15.4517	20	0.047	yes	H01	PQ285564	SAMN43966790
A. aquaticus	AA78	AA_BE30_190321_08	16.6	415	6	0.8	1	2.2	1.8626	2.5742			Isopoda 1	14.4713	20	0.048	yes	H01	PQ285564	SAMN43966701
A. aquaticus	AA79	AA_BO24_190401_08	16.6	415	7	0.8	1	2.2	4.6629	5.5754			Isopoda 1	16.7267	20	0.025	yes	H09	PQ285572	SAMN43966806
A. aquaticus	AA80	AA_BO24_200420_26	16.6	415	8	0.8	1	2.2	5.6955	6.7401			Isopoda 1	16.9003	20	0.033	yes	H09	PQ285572	SAMN43966819
A. aquaticus	AA81	AA_BO11_200421_02	16.4	410	9	0.8	1	2.2	5.7333	6.9449			Isopoda 1	16.5108	20	0.023	yes	H02	PQ285565	SAMN43966765
A. aquaticus	AA82	AA_BO27_200416_17	16.2	405	10	0.8	1	2.2	5.7911	6.8455			Isopoda 1	16.9194	20	0.032	yes	only species determination		SAMN43966842
A. aquaticus	AA83	AA_BE30_200427_15	16.2	405	11	0.8	1	2.2	3.8679	4.6462			Isopoda 1	16.6497	20	0.033	yes	H02	PQ285565	SAMN43966708
A. aquaticus	AA84	AA_BE31_190322_03	16	400	12	0.8	1	2.2	2.1421	2.5487			Isopoda 1	16.8094	20	0.043	yes	H06	PQ285569	SAMN43966715
A. aquaticus	AA85	AA_BO00_200421_13	16	400	13	0.8	1	2.2	3.9854	4.8886			Isopoda 1	16.3049	20	0.029	yes	H01	PQ285564	SAMN43966737
A. aquaticus	AA86	AA_BE30_200427_12	16	400	14	0.8	1	2.2	4.5463	5.6237			Isopoda 1	16.1684	20	0.022	yes	H01	PQ285564	SAMN43966705
A. aquaticus	AA87	AA_BE31_200427_12	16	400	15	0.8	1	2.2	4.6346	5.767			Isopoda 1	16.0728	20	0.036	yes	H01	PQ285564	SAMN43966723
A. aquaticus	AA88	AA_BO24_200420_14	15.9	397.5	16	0.8	1	2.2	5.473	7.3114			Isopoda 1	14.9711	20	0.053	yes	H13	PQ285576	SAMN43966811
A. aquaticus	AA89	AA_BO16_200422_10	15.7	392.5	18	0.8	1	2.2	5.1495	6.3491			Isopoda 1	16.2212	20	0.04	yes	H01	PQ285564	SAMN43966798
A. aquaticus	AA90	AA_BE29_190321_01	15.5	387.5	19	0.8	1	2.2	5.5552	6.9439			Isopoda 1	16.0002	20	0.028	yes	H02	PQ285565	SAMN43966680
A. aquaticus	AA91	AA_BO11_200421_06	15.5	387.5	20	0.8	1	2.2	5.2959	6.4612			Isopoda 1	16.3929	20	0.036	yes	H01	PQ285564	SAMN43966769
A. aquaticus	AA92	AA_BO07_200421_12	15.1	377.5	21	0.8	1	2.2	6.7292	8.205			Isopoda 1	16.4027	20	0.025	yes	H01	PQ285564	SAMN43966755
A. aquaticus	AA93	AA_BO07_200421_13	15.1	377.5	22	0.8	1	2.2	3.0092	3.6503			Isopoda 1	16.4874	20	0.034	yes	H01	PQ285564	SAMN43966756
A. aquaticus	AA94	AA_BE30_200427_14	15.1	377.5	23	0.8	1	2.2	4.6396	5.5022			Isopoda 1	16.8645	20	0.037	yes	H06	PQ285569	SAMN43966707
A. aquaticus	AA95	AA_BO02_200416_01	15	375	25	0.8	1	2.2	2.0708	2.5208			Isopoda 1	16.4297	20	0.06	yes	H01	PQ285564	SAMN43966744
A. aquaticus	AA96	AA_BO11_200421_04	15	375	27	0.8	1	2.2	4.2146	5.1816			Isopoda 1	16.2676	20	0.102	yes	H15	PQ285578	SAMN43966767
A. aquaticus	AA97	AA_BE31_200427_11	15	500	1	1	11	2.8	8.7184	10.3871			Isopoda 2	33.574	40	0.062	yes	H01	PQ285564	SAMN43966722
A. aquaticus	AA98	AA_BO11_200421_05	14.6	500	2	1	11	2.8	8.909	11.0185			Isopoda 2	32.342	40	0.054	yes	H02	PQ285565	SAMN43966768
A. aquaticus	AA99	AA_BO27_200416_18	14.5	500	3	1	11	2.8	6.3521	7.8043			Isopoda 2	32.5569	40	0.055	yes	H04	PQ285567	SAMN43966843
A. aquaticus	AA100	AA_BE30_200427_11	14.5	500	4	1	11	2.8	7.5806	9.7775			Isopoda 2	31.0124	40	0.04	yes	only species determination		SAMN43966704
A. aquaticus	AA101	AA_BO24_200420_25	14.3	500	5	1	11	2.8	6.4292	8.1845			Isopoda 2	31.4213	40	0.038	yes	H17	PQ285580	SAMN43966818
A. aquaticus	AA102	AA_BO11_200421_03	14.2	500	6	1	11	2.8	7.8405	9.7787			Isopoda 2	32.0717	40	0.035	yes	H02	PQ285565	SAMN43966766
A. aquaticus	AA103	AA_BO15_200422_16	13.9	500	7	1	11	2.8	8.1881	10.2717			Isopoda 2	31.8861	40	0.048	yes	H01	PQ285564	SAMN43966784
A. aquaticus	AA104	AA_BO11_200421_09	13.7	500	8	1	11	2.8	10.1921	13.3439			Isopoda 2	30.5521	40	0.046	yes	H02	PQ285565	SAMN43966772
A. aquaticus	AA105	AA_BO25_200420_05	13.6	500	9	1	11	2.8	7.7676	9.3486			Isopoda 2	33.2354	40	0.043	yes	H18	PQ285581	SAMN43966824
A. aquaticus	AA106	AA_BO00_200421_20	13.5	500	10	1	11	2.8	7.0498	9.6134			Isopoda 2	29.3332	40	0.041	yes	H01	PQ285564	SAMN43966743
A. aquaticus	AA107	AA_BE30_200427_13	13.5	500	11	1	11	2.8	7.2589	9.0093			Isopoda 2	32.2285	40	0.037	yes	H01	PQ285564	SAMN43966706
A. aquaticus	AA108	AA_BO11_200421_08	13.4	500	12	1	11	2.8	9.1111	12.2247			Isopoda 2	29.8121	40	0.039	yes	H02	PQ285565	SAMN43966771
A. aquaticus	AA109	AA_BO16_200422_03	13.4	500	13	1	11	2.8	0.024	0.0467	3.0471	3.7125	Isopoda 2	32.8307	40	0.062	yes	H01	PQ285564	SAMN43966791
A. aquaticus	AA110	AA_BO07_200421_25	13.3	500	14	1	11	2.8	9.02	10.6818			Isopoda 2	33.7771	40	0.034	yes	H01	PQ285564	SAMN43966763
A. aquaticus	AA111	AA_BO00_200421_16	13.2	500	15	1	11	2.8	1.3891	1.8532			Isopoda 2	29.9827	40	0.307	yes	H01	PQ285564	SAMN43966739
A. aquaticus	AA112	AA_BO07_200421_19	13	500	16	1	11	2.8	8.4758	10.5762			Isopoda 2	32.0561	40	0.032	yes	H02	PQ285565	SAMN43966760
A. aquaticus	AA113	AA_BE31_200427_06	12.5	500	18	1	11	2.8	8.9024	11.6249			Isopoda 2	30.6322	40	0.037	yes	H02	PQ285565	SAMN43966718
A. aquaticus	AA114	AA_BO07_200421_24	12	400	19	0.8	11	2.2	7.9909	9.9099			Isopoda 2	32.2542	40	0.019	yes	H12	PQ285575	SAMN43966762
A. aquaticus	AA115	AA_BE30_200427_18	11.4	400	20	0.8	11	2.2	9.6174	13.3918			Isopoda 2	28.7262	40	0.036	yes	H06	PQ285569	SAMN43966711
A. aquaticus	AA116	AA_BO11_200421_07	11.2	358.4	21	0.8	11	2.2	8.6215	11.4653			Isopoda 2	30.0786	40	0.031	yes	H19	PQ285582	SAMN43966770
A. aquaticus	AA117	AA_BO02_200416_02	11	400	22	0.8	11	2.2	6.2779	7.9391			Isopoda 2	31.6303	40	0.042	yes	H01	PQ285564	SAMN43966745
A. aquaticus	AA118	AA_BE30_200427_16	10.9	400	23	0.8	11	2.2	9.1055	11.9102			Isopoda 2	30.5805	40	0.03	yes	H06	PQ285569	SAMN43966709
A. aquaticus	AA119	AA_BE31_200427_15	10.8	400	25	0.8	11	2.2	8.017	10.9274			Isopoda 2	29.3464	40	0.035	yes	H01	PQ285564	SAMN43966725
A. aquaticus	AA120	AA_BO07_190402_01	14.3	400	27	0.8	11	2.2	6.3878	7.9897			Isopoda 2	31.9802	40	0.022	yes	H01	PQ285564	SAMN43966747
A. aquaticus	AA121	AA_BE29_200427_11	9.8	400	1	0.8	8	2.2	2.9671	3.8467			Isopoda 2	30.8535	40	0.099	yes	H02	PQ285565	SAMN43966688
A. aquaticus	AA122	AA_BO15_200422_22	9.68	400	2	0.8	8	2.2	7.9332	9.5687			Isopoda 2	33.1631	40	0.037	yes	H01	PQ285564	SAMN43966786
A. aquaticus	AA123	AA_BE30_190321_07	13.7	369.9	3	0.8	8	2.2	8.885	11.1139			Isopoda 2	31.978	40	0.033	yes	H02	PQ285565	SAMN43966700
A. aquaticus	AA124	AA_BE30_190321_09	13.5	373.95	4	0.8	8	2.2	3.9324	5.8024			Isopoda 2	27.1088	40	0.054	yes	H01	PQ285564	SAMN43966702
A. aquaticus	AA125	AA_BO07_200421_18	9.04	350	5	0.7	8	1.9	7.9155	10.1859			Isopoda 2	31.0841	40	0.02	yes	H01	PQ285564	SAMN43966759
A. aquaticus	AA126	AA_BO15_190329_02	12.7	350	6	0.7	8	1.9	8.3297	10.2567			Isopoda 2	32.4849	40	0.03	yes	H02	PQ285565	SAMN43966774
A. aquaticus	AA127	AA_BO15_200422_23	8.84	350	7	0.7	8	1.9	6.242	7.0696			Isopoda 2	35.3174	40	0.061	yes	H02	PQ285565	SAMN43966787
A. aquaticus	AA128	AA_BO07_200421_20	8.56	350	8	0.7	8	1.9	10.2107	12.8084			Isopoda 2	31.8875	40	0.035	yes	H01	PQ285564	SAMN43966761
A. aquaticus	AA129	AA_BO09_190402_01	12.1	300	9	0.6	8	1.7	8.7566	11.9242			Isopoda 2	29.3742	40	0.039	yes	H03	PQ285566	SAMN43966764
A. aquaticus	AA130	AA_BO07_200421_16	8.36	300	10	0.6	8	1.7	10.5504	14.0715			Isopoda 2	29.9908	40	0.031	yes	H01	PQ285564	SAMN43966758
A. aquaticus	AA131	AA_BO00_200421_19	8.28	300	11	0.6	8	1.7	10.7614	13.7952			Isopoda 2	31.2033	40	0.035	yes	H08	PQ285571	SAMN43966742
A. aquaticus	AA132	AA_BE31_190322_04	11.8	300	12	0.6	8	1.7	10.08	13.1799			Isopoda 2	30.592	40	0.026	yes	H01	PQ285564	SAMN43966716
A. aquaticus	AA133	AA_BO15_190329_08	11.7	300	13	0.6	8	1.7	0.3755	0.6931	3.7962	4.6319	Isopoda 2	32.7831	40	0.042	yes	H01	PQ285564	SAMN43966779
A. aquaticus	AA134	AA_BE30_190321_01	11.6	300	14	0.6	8	1.7	8.0696	10.3123			Isopoda 2	31.3009	40	0.03	yes	only species determination		SAMN43966695
A. aquaticus	AA135	AA_BE29_190321_04	11.4	300	15	0.6	8	1.7	6.1597	7.4393			Isopoda 2	33.1198	40	0.027	yes	H08	PQ285571	SAMN43966683
A. aquaticus	AA136	AA_BO15_190329_06	11.4	300	16	0.6	8	1.7	6.3434	8.753			Isopoda 2	28.9885	40	0.032	yes	H02	PQ285565	SAMN43966777
A. aquaticus	AA137	AA_BE31_190322_05	11.3	300	18	0.6	8	1.7	7.3397	9.3374			Isopoda 2	31.4422	40	0.023	yes	only species determination		SAMN43966717
A. aquaticus	AA138	AA_BE31_200427_10	7.84	300	19	0.6	8	1.7	8.8862	12.2532			Isopoda 2	29.0086	40	0.024	yes	H06	PQ285569	SAMN43966721
A. aquaticus	AA139	AA_BE29_190321_02	11.1	300	20	0.6	8	1.7	7.2159	9.8457			Isopoda 2	29.3159	40	0.027	yes	H08	PQ285571	SAMN43966681
A. aquaticus	AA140	AA_BE30_200427_20	7.68	300	21	0.6	8	1.7	9.645	13.2411			Isopoda 2	29.1366	40	0.026	yes	H06	PQ285569	SAMN43966712
A. aquaticus	AA141	AA_BE30_190321_10	10.3	278.1	22	0.6	8	1.7	5.8786	7.7549			Isopoda 2	30.322	40	0.033	yes	H02	PQ285565	SAMN43966703
A. aquaticus	AA142	AA_BO15_200422_18	6.68	250	23	0.5	8	1.4	7.3769	10.8437			Isopoda 2	27.2117	40	0.041	yes	H02	PQ285565	SAMN43966785
A. aquaticus	AA143	AA_BE29_200427_16	6.56	250	25	0.5	8	1.4	6.533	8.3624			Isopoda 2	31.2494	40	0.029	yes	H06	PQ285569	SAMN43966693
A. aquaticus	AA144	AA_BO07_190402_02	9.08	245.16	27	0.5	8	1.4	6.386	9.7937			Isopoda 2	26.0821	40	0.022	yes	H12	PQ285575	SAMN43966748
A. aquaticus	AA145	AA_BO07_190402_03	9.08	250	1	0.5	10	1.4	5.766	7.3326			Isopoda 2	31.4541	40	0.021	yes	H12	PQ285575	SAMN43966749
A. aquaticus	AA146	AA_BO15_190329_07	8.7	234.9	2	0.5	10	1.4	4.339	5.8334			Isopoda 2	29.7528	40	0.036	yes	H01	PQ285564	SAMN43966778
A. aquaticus	AA147	AA_BE29_190321_06	8.56	239.68	3	0.5	10	1.4	6.6086	8.2954			Isopoda 2	31.8663	40	0.027	yes	H01	PQ285564	SAMN43966685
A. aquaticus	AA148	AA_BE29_200427_13	5.88	235.2	4	0.5	10	1.4	5.6076	6.745			Isopoda 2	33.2549	40	0.042	yes	H01	PQ285564	SAMN43966690
A. aquaticus	AA149	AA_BO15_190329_04	8.24	222.48	5	0.5	10	1.4	6.5455	8.9161			Isopoda 2	29.3649	40	0.032	yes	H01	PQ285564	SAMN43966776
A. aquaticus	AA150	AA_BO15_200422_14	5.64	242.52	6	0.5	10	1.4	6.9052	9.2779			Isopoda 2	29.7705	40	0.063	yes	H08	PQ285571	SAMN43966783
A. aquaticus	AA151	AA_BO15_200422_11	5.32	200	7	0.5	10	1.1	6.7219	9.1037			Isopoda 2	29.5348	40	0.031	yes	H08	PQ285571	SAMN43966781
A. aquaticus	AA152	AA_BE29_200427_15	5.24	200	8	0.5	10	1.1	5.1108	7.6885			Isopoda 2	26.5893	40	0.033	yes	H02	PQ285565	SAMN43966692
A. aquaticus	AA153	AA_BE29_200427_14	5.2	218.4	9	0.5	10	1.1	5.6168	7.7149			Isopoda 2	29.1218	40	0.045	yes	H06	PQ285569	SAMN43966691
A. aquaticus	AA154	AA_BO07_190402_05	7.42	207.76	10	0.5	10	1.1	4.0127	5.666			Isopoda 2	28.3283	40	0.022	yes	only species determination		SAMN43966751
A. aquaticus	AA155	AA_BE30_190321_06	6.86	192.08	11	0.5	10	1.1	4.9395	7.4788			Isopoda 2	26.4187	40	0.03	yes	H08	PQ285571	SAMN43966699
A. aquaticus	AA156	AA_BE29_190321_10	6.68	187.04	12	0.5	10	1.1	5.2711	8.2263			Isopoda 2	25.6305	40	0.022	yes	H07	PQ285570	SAMN43966687
A. aquaticus	AA157	AA_BE29_200427_17	4.64	194.88	13	0.5	10	1.1	3.8084	4.4537			Isopoda 2	34.2044	40	0.045	yes	H06	PQ285569	SAMN43966694
A. aquaticus	AA158	AA_BO15_200422_12	4.16	178.88	14	0.5	10	1.1	4.4279	9.3296			Isopoda 2	18.9843	40	0.075	yes	H01	PQ285564	SAMN43966782
A. aquaticus	AA159	AA_BO07_190402_06	5.58	148.428	15	0.5	10	1.1	1.8881	2.2685			Isopoda 2	33.2925	40	0.019	yes	only species determination		SAMN43966752
A. aquaticus	AA160	AA_BO07_190402_04	3.88	103.208	16	0.5	10	1.1	1.0327	1.2649	0.4574	0.5313	Isopoda 2	33.0298	40	0.029	yes	only species determination		SAMN43966750
A. aquaticus	AA161	AA_BO07_190402_10	3.66	102.48	18	0.5	10	1.1	3.0962	4.2929			Isopoda 2	28.8495	40	0.021	yes	H01	PQ285564	SAMN43966754
A. aquaticus	AA162	AA_BO15_190329_10	3.5	93.1	19	0.5	10	1.1	2.2216	3.2077			Isopoda 2	27.7033	40	0.027	yes	H08	PQ285571	SAMN43966780
A. aquaticus	AA163	AA_BE29_200427_12	2.33	72.23	20	0.5	10	1.1	3.8104	5.8434			Isopoda 2	26.0834	40	0.024	yes	H17	PQ285580	SAMN43966689
A. aquaticus	AA164	AA_BO07_190402_09	2.56	71.68	21	0.5	10	1.1	0.3941	0.5129	1.3577	1.855	Isopoda 2	29.2765	40	0.07	yes	only species determination		SAMN43966753
P. coxalis	PC1	PC_BE20_190319_05	20.4	500	22	1	10	2.8	7.5639	10.4591			Isopoda 2	28.9275	40	0.038	yes	H1	PQ285583	SAMN43967438
P. coxalis	PC2	PC_BO26_190404_10	17.8	500	23	1	10	2.8	8.1852	9.7573			Isopoda 2	33.5552	40	0.026	yes	H5	PQ285587	SAMN43967519
P. coxalis	PC3	PC_BO26_190404_01	15.5	400	25	0.8	10	2.2	8.2053	11.4026			Isopoda 2	28.784	40	0.025	yes	only species determination		SAMN43967512
P. coxalis	WPC1	PC_BE20_190319_09	10.6	300	27	0.6	10	1.7	11.0836	13.247			Isopoda 2	33.4675	40	0.024	yes	H1	PQ285583	SAMN43967441
P. coxalis	PC5	PC_BE21_190325_02	13.6	380.8	1	0.8	1	2.2	4.5947	5.8281			Isopoda 2	31.5348	40	0.019	yes	H1	PQ285583	SAMN43967451
P. coxalis	PC6	PC_BO26_190404_02	13.5	378	2	0.8	1	2.2	1.0277	1.3468	3.0455	3.5633	Isopoda 2	34.1874	40	0.023	yes	H5	PQ285587	SAMN43967513
P. coxalis	PC7	PC_BE21_190325_04	13.4	375.2	3	0.8	1	2.2	6.7154	8.1204			Isopoda 2	33.0792	40	0.019	yes	H1	PQ285583	SAMN43967453
P. coxalis	PC8	PC_BE20_190319_06	12.7	300	4	0.6	1	1.7	6.6518	8.123			Isopoda 2	32.7554	40	0.02	yes	H1	PQ285583	SAMN43967439
P. coxalis	PC9	PC_BE20_190319_10	11.8	300	5	0.6	1	1.7	6.5413	8.3573			Isopoda 2	31.3082	40	0.019	yes	H4	PQ285586	SAMN43967442
P. coxalis	PC10	PC_BE20_190319_01	11.7	300	6	0.6	1	1.7	1.887	4.4209			Isopoda 2	17.0734	40	0.112	yes	H4	PQ285586	SAMN43967435
P. coxalis	PC11	PC_BE20_190319_03	11.3	300	7	0.6	1	1.7	7.2325	8.944			Isopoda 2	32.3457	40	0.022	yes	only species determination		SAMN43967437
P. coxalis	PC12	PC_BE20_190319_02	11.1	300	8	0.6	1	1.7	7.4908	8.9781			Isopoda 2	33.3737	40	0.024	yes	H1	PQ285583	SAMN43967436
P. coxalis	PC13	PC_BE20_190319_07	11.1	300	9	0.6	1	1.7	6.4354	8.0625			Isopoda 2	31.9276	40	0.019	yes	H1	PQ285583	SAMN43967440
P. coxalis	PC14	PC_BO26_190404_03	10.9	300	10	0.6	1	1.7	8.8355	11.0371			Isopoda 2	32.0211	40	0.02	yes	H5	PQ285587	SAMN43967514
P. coxalis	PC15	PC_BO23_190401_02	10.8	300	11	0.6	1	1.7	5.6621	6.5199			Isopoda 2	34.7373	40	0.025	yes	H1	PQ285583	SAMN43967496
P. coxalis	PC16	PC_BO31_190405_02	10.7	300	12	0.6	1	1.7	9.1027	11.6676			Isopoda 2	31.2068	40	0.033	yes	H4	PQ285586	SAMN43967536
P. coxalis	PC17	PC_BO23_190401_05	8.62	241.36	13	0.5	1	1.4	0.9423	1.8135			Isopoda 2	20.7841	40	0.032	yes	H5	PQ285587	SAMN43967498
P. coxalis	PC18	PC_BE21_190325_01	8.58	240.24	14	0.5	1	1.4	7.7511	10.2192			Isopoda 2	30.3394	40	0.024	yes	H1	PQ285583	SAMN43967450
P. coxalis	PC19	PC_BO23_190401_09	8.56	225.984	15	0.5	1	1.4	5.6776	7.6795			Isopoda 2	29.5728	40	0.015	yes	H1	PQ285583	SAMN43967501
P. coxalis	PC20	PC_BO31_190405_01	8.56	239.68	16	0.5	1	1.4	3.3365	4.9566			Isopoda 2	26.9257	40	0.024	yes	H4	PQ285586	SAMN43967535
P. coxalis	PC21	PC_BE21_190325_03	9.28	270.048	18	0.6	1	1.7	8.3627	10.496			Isopoda 2	31.87	40	0.033	yes	H1	PQ285583	SAMN43967452
P. coxalis	PC22	PC_BE21_190325_05	9.16	271.136	19	0.6	1	1.7	6.2851	7.7864			Isopoda 2	32.2876	40	0.035	yes	H1	PQ285583	SAMN43967454
P. coxalis	PC23	PC_BO23_190401_04	9.14	260.49	20	0.6	1	1.7	6.5769	8.2986			Isopoda 2	31.7013	40	0.027	yes	H1	PQ285583	SAMN43967497
P. coxalis	PC24	PC_BO26_190404_09	9.02	264.286	21	0.6	1	1.7	5.9496	7.9158			Isopoda 2	30.0644	40	0.031	yes	H5	PQ285587	SAMN43967518
P. coxalis	PC25	PC_BO23_190401_07	8.98	262.216	22	0.5	1	1.4	8.0295	9.9443			Isopoda 2	32.2979	40	0.076	yes	H1	PQ285583	SAMN43967500
P. coxalis	PC26	PC_BO20_190408_02	8.96	258.048	23	0.5	1	1.4	8.0738	9.9599			Isopoda 2	32.4252	40	0.037	yes	H1	PQ285583	SAMN43967491
P. coxalis	PC27	PC_BO26_190404_08	8.7	257.52	25	0.5	1	1.4	8.6462	11.391			Isopoda 2	30.3615	40	0.037	yes	H5	PQ285587	SAMN43967517
P. coxalis	PC28	PC_BE21_190325_08	8.66	251.14	27	0.5	1	1.4	8.4633	11.3647			Isopoda 2	29.788	40	0.03	yes	H1	PQ285583	SAMN43967456
P. coxalis	PC29	PC_BO23_190401_10	8.48	200	1	0.5	11	1.1	4.6182	5.6854			Isopoda 3	32.4916	40	0.067	yes	only species determination		SAMN43967502
P. coxalis	PC30	PC_BO23_190401_01	8	200	2	0.5	11	1.1	8.98	11.0848			Isopoda 3	32.4047	40	0.024	yes	H1	PQ285583	SAMN43967495
P. coxalis	PC31	PC_BO31_190405_09	7.62	200	3	0.5	11	1.1	5.8928	6.9551			Isopoda 3	33.8905	40	0.025	yes	H4	PQ285586	SAMN43967542
P. coxalis	PC32	PC_BO23_190401_06	7.44	200	4	0.5	11	1.1	8.8494	11.5556			Isopoda 3	30.6324	40	0.025	yes	H1	PQ285583	SAMN43967499
P. coxalis	PC33	PC_BO07_190402_06	6.78	189.84	5	0.5	11	1.1	8.0249	9.792			Isopoda 3	32.7815	40	0.036	yes	H1	PQ285583	SAMN43967468
P. coxalis	PC34	PC_BE21_190325_09	6.72	188.16	6	0.5	11	1.1	8.7509	11.2285			Isopoda 3	31.1739	40	0.025	yes	H1	PQ285583	SAMN43967457
P. coxalis	PC35	PC_BO26_190404_04	6.56	183.68	7	0.5	11	1.1	8.6711	10.7139			Isopoda 3	32.3733	40	0.027	yes	H5	PQ285587	SAMN43967515
P. coxalis	PC36	PC_BO20_190408_01	6.12	171.36	8	0.5	11	1.1	8.5763	10.7268			Isopoda 3	31.9808	40	0.04	yes	H1	PQ285583	SAMN43967490
P. coxalis	PC37	PC_BO07_190402_05	5.94	166.32	9	0.5	11	1.1	8.8325	10.6838			Isopoda 3	33.0688	40	0.024	yes	H1	PQ285583	SAMN43967467
P. coxalis	PC38	PC_BO17_190329_01	5.9	165.2	10	0.5	11	1.1	8.4952	11.4169			Isopoda 3	29.7636	40	0.03	yes	H1	PQ285583	SAMN43967471
P. coxalis	PC39	PC_BO17_190329_02	5.62	157.36	11	0.5	11	1.1	7.5718	9.1764			Isopoda 3	33.0055	40	0.032	yes	H1	PQ285583	SAMN43967472
P. coxalis	PC40	PC_BO31_190405_08	5.54	155.12	12	0.5	11	1.1	8.7716	11.5153			Isopoda 3	30.4694	40	0.035	yes	H4	PQ285586	SAMN43967541
P. coxalis	PC41	PC_BO31_190405_05	5.28	147.84	13	0.5	11	1.1	8.8981	10.4347			Isopoda 3	34.1097	40	0.03	yes	only species determination		SAMN43967538
P. coxalis	PC42	PC_BE21_190325_07	5.2	145.6	14	0.5	11	1.1	9.0449	10.7019			Isopoda 3	33.8067	40	0.023	yes	only species determination		SAMN43967455
P. coxalis	PC43	PC_BO26_190404_07	5.06	141.68	15	0.5	11	1.1	11.4883	13.4161			Isopoda 3	34.2523	40	0.032	yes	only species determination		SAMN43967516
P. coxalis	PC44	PC_BO17_190329_04	4.6	128.8	16	0.5	11	1.1	10.5364	12.914			Isopoda 3	32.6356	40	0.031	yes	H1	PQ285583	SAMN43967474
P. coxalis	PC45	PC_BO31_190405_06	4.4	123.2	18	0.5	11	1.1	10.7042	13.6097			Isopoda 3	31.4605	40	0.032	yes	H4	PQ285586	SAMN43967539
P. coxalis	PC46	PC_BO31_190405_07	4.28	119.84	19	0.5	11	1.1	9.6338	11.4632			Isopoda 3	33.6164	40	0.026	yes	H4	PQ285586	SAMN43967540
P. coxalis	PC47	PC_BO07_190402_04	3.54	99.12	20	0.5	11	1.1	10.597	14.3881			Isopoda 3	29.4605	40	0.043	yes	H1	PQ285583	SAMN43967466
P. coxalis	PC48	PC_BO20_190408_03	2.66	74.48	21	0.5	11	1.1	9.9959	13.3363			Isopoda 3	29.981	40	0.035	yes	H1	PQ285583	SAMN43967492
P. coxalis	PC49	PC_BO17_190329_06	2.62	73.36	22	0.5	11	1.1	7.2196	8.3251			Isopoda 3	34.6884	40	0.028	yes	only species determination		SAMN43967475
P. coxalis	PC50	PC_BO31_190405_04	2.56	71.68	23	0.5	11	1.1	11.7573	15.823			Isopoda 3	29.7221	40	0.036	yes	H4	PQ285586	SAMN43967537
P. coxalis	PC51	PC_BO17_190329_03	2.44	68.32	25	0.5	11	1.1	9.5995	12.3363			Isopoda 3	31.126	40	0.031	yes	H1	PQ285583	SAMN43967473
P. coxalis	PC52	PC_BO17_200422_09	15.2	500	27	1	11	2.8	8.7235	10.8907			Isopoda 3	32.0402	40	0.034	yes	H1	PQ285583	SAMN43967478
P. coxalis	PC53	PC_BO17_200422_08	12.9	500	1	1	8	2.8	4.3168	6.2743			Isopoda 3	27.5205	40	0.18	yes	H1	PQ285583	SAMN43967477
P. coxalis	PC54	PC_BO17_200422_07	10.5	400	2	0.8	8	2.2	8.8946	10.7567			Isopoda 3	33.0756	40	0.037	yes	H1	PQ285583	SAMN43967476
P. coxalis	PC55	PC_BO17_200422_15	9.64	377.888	3	0.8	8	2.2	9.4263	12.0133			Isopoda 3	31.3862	40	0.046	yes	H1	PQ285583	SAMN43967483
P. coxalis	PC56	PC_BO17_200422_20	8.88	350	4	0.7	8	1.9	10.1183	12.8921			Isopoda 3	31.3938	40	0.038	yes	H1	PQ285583	SAMN43967488
P. coxalis	PC57	PC_BO17_200422_19	8.84	350	5	0.7	8	1.9	9.5635	12.0188			Isopoda 3	31.8285	40	0.037	yes	H1	PQ285583	SAMN43967487
P. coxalis	PC58	PC_BO17_200422_11	8.6	333.68	6	0.7	8	1.9	9.6264	12.1226			Isopoda 3	31.7635	40	0.035	yes	H1	PQ285583	SAMN43967479
P. coxalis	PC59	PC_BE21_200415_26	8.28	339.48	7	0.7	8	1.9	10.3973	13.5881			Isopoda 3	30.6071	40	0.048	yes	H1	PQ285583	SAMN43967465
P. coxalis	PC60	PC_BO27_200416_04	8.12	349.16	8	0.7	8	1.9	9.52	11.9544			Isopoda 3	31.8544	40	0.112	yes	H1	PQ285583	SAMN43967531
P. coxalis	PC61	PC_BE20_200415_17	8	300	9	0.6	8	1.7	9.7169	12.4931			Isopoda 3	31.1113	40	0.034	yes	H1	PQ285583	SAMN43967449
P. coxalis	PC62	PC_BO17_200422_18	7.96	300	10	0.6	8	1.7	11.4362	14.5366			Isopoda 3	31.4687	40	0.045	yes	H1	PQ285583	SAMN43967486
P. coxalis	PC63	PC_BE21_200415_23	7.52	300	11	0.6	8	1.7	8.9613	11.2856			Isopoda 3	31.7619	40	0.038	yes	H1	PQ285583	SAMN43967462
P. coxalis	PC64	PC_BO17_200422_12	7.12	299.04	12	0.6	8	1.7	8.0885	10.3334			Isopoda 3	31.3101	40	0.054	yes	H1	PQ285583	SAMN43967480
P. coxalis	PC65	PC_BO31_200416_19	6.8	292.4	13	0.6	8	1.7	3.2547	4.9393			Isopoda 3	26.3576	40	0.47	no	only species determination		SAMN43967547
P. coxalis	PC66	PC_BO25_200420_01	6.52	280.36	14	0.6	8	1.7	10.4466	13.6952			Isopoda 3	30.5117	40	0.05	yes	H1	PQ285583	SAMN43967511
P. coxalis	PC67	PC_BO17_200422_14	6.48	278.64	15	0.6	8	1.7	9.5592	11.5506			Isopoda 3	33.1037	40	0.036	yes	H1	PQ285583	SAMN43967482
P. coxalis	PC68	PC_BE21_200415_25	6.4	256	16	0.5	8	1.4	8.9888	11.8558			Isopoda 3	30.3271	40	0.027	yes	H1	PQ285583	SAMN43967464
P. coxalis	PC69	PC_BO17_200422_16	6.16	250	18	0.5	8	1.4	10.5769	12.5637			Isopoda 3	33.6745	40	0.032	yes	H1	PQ285583	SAMN43967484
P. coxalis	PC70	PC_BO27_200416_01	5.88	252.84	19	0.5	8	1.4	9.388	12.395			Isopoda 3	30.2961	40	0.07	yes	H5	PQ285587	SAMN43967528
P. coxalis	PC71	PC_BO17_200422_21	5.72	245.96	20	0.5	8	1.4	9.6399	12.4174			Isopoda 3	31.0529	40	0.036	yes	only species determination		SAMN43967489
P. coxalis	PC72	PC_BO23_200420_22	5.72	245.96	21	0.5	8	1.4	10.3247	13.7559			Isopoda 3	30.0226	40	0.039	yes	H1	PQ285583	SAMN43967507
P. coxalis	PC73	PC_BO17_200422_17	5.68	244.24	22	0.5	8	1.4	10.3852	12.6422			Isopoda 3	32.8588	40	0.046	yes	only species determination		SAMN43967485
P. coxalis	PC74	PC_BE21_200415_24	5.56	239.08	23	0.5	8	1.4	9.8116	13.4462			Isopoda 3	29.1877	40	0.036	yes	H1	PQ285583	SAMN43967463
P. coxalis	PC75	PC_BO17_200422_13	5.28	200	25	0.5	8	1.1	9.7141	12.5884			Isopoda 3	30.8668	40	0.044	yes	H1	PQ285583	SAMN43967481
P. coxalis	PC76	PC_BE21_200415_15	5.24	188.64	27	0.5	8	1.1	9.2936	12.8716			Isopoda 3	28.8809	40	0.046	yes	H1	PQ285583	SAMN43967459
P. coxalis	PC77	PC_BO26_200416_14	5.04	200	1	0.5	1	1.1	6.3015	7.4842			Isopoda 3	33.679	40	0.026	yes	only species determination		SAMN43967523
P. coxalis	PC78	PC_BE21_200415_13	5	200	2	0.5	1	1.1	8.2229	10.2694			Isopoda 3	32.0287	40	0.021	yes	H1	PQ285583	SAMN43967458
P. coxalis	PC79	PC_BE20_200415_15	4.84	200	3	0.5	1	1.1	7.7021	9.4978			Isopoda 3	32.4374	40	0.022	yes	H1	PQ285583	SAMN43967447
P. coxalis	PC80	PC_BE21_200415_19	4.8	200	4	0.5	1	1.1	7.0493	8.6337			Isopoda 3	32.6595	40	0.038	yes	H1	PQ285583	SAMN43967461
P. coxalis	PC81	PC_BO26_200416_13	4.6	197.8	5	0.5	1	1.1	7.8516	9.8005			Isopoda 3	32.0457	40	0.025	yes	H5	PQ285587	SAMN43967522
P. coxalis	PC82	PC_BO26_200416_15	4.44	190.92	6	0.5	1	1.1	6.8562	8.2507			Isopoda 3	33.2394	40	0.036	yes	H6	PQ285588	SAMN43967524
P. coxalis	PC83	PC_BO31_200416_18	4.44	190.92	7	0.5	1	1.1	8.16	10.347			Isopoda 3	31.5454	40	0.023	yes	only species determination		SAMN43967546
P. coxalis	PC84	PC_BE21_200415_18	4.44	190.92	8	0.5	1	1.1	9.0481	11.834			Isopoda 3	30.5834	40	0.028	yes	H1	PQ285583	SAMN43967460
P. coxalis	PC85	PC_BO16_200422_05	4.4	189.2	9	0.5	1	1.1	8.9281	10.8537			Isopoda 3	32.9034	40	0.027	yes	H1	PQ285583	SAMN43967470
P. coxalis	PC86	PC_BO31_200416_16	4.36	187.48	10	0.5	1	1.1	9.4219	11.6604			Isopoda 3	32.321	40	0.037	yes	only species determination		SAMN43967545
P. coxalis	PC87	PC_BO26_200416_12	4.28	175.48	11	0.5	1	1.1	7.9807	10.3363			Isopoda 3	30.8842	40	0.026	yes	only species determination		SAMN43967521
P. coxalis	PC88	PC_BO31_200416_21	4.28	173.34	12	0.5	1	1.1	11.4169	14.8696			Isopoda 3	30.7121	40	0.04	yes	H4	PQ285586	SAMN43967548
P. coxalis	PC89	PC_BE20_200415_13	4.2	180.6	13	0.5	1	1.1	8.592	10.4358			Isopoda 3	32.9328	40	0.019	yes	H1	PQ285583	SAMN43967445
P. coxalis	PC90	PC_BE20_200415_16	4.16	178.88	14	0.5	1	1.1	8.2782	9.9091			Isopoda 3	33.4166	40	0.028	yes	H1	PQ285583	SAMN43967448
P. coxalis	PC91	PC_BO23_200420_17	4	172	15	0.5	1	1.1	9.5805	12.036			Isopoda 3	31.8395	40	0.027	yes	H1	PQ285583	SAMN43967505
P. coxalis	PC92	PC_BO23_200420_15	3.95	169.85	16	0.5	1	1.1	9.5944	11.5719			Isopoda 3	33.1645	40	0.023	yes	H1	PQ285583	SAMN43967503
P. coxalis	PC93	PC_BO21_200420_03	3.9	167.7	18	0.5	1	1.1	10.1055	13.7676			Isopoda 3	29.3602	40	0.032	yes	H2	PQ285584	SAMN43967494
P. coxalis	PC94	PC_BO31_200416_11	3.84	165.12	19	0.5	1	1.1	9.7136	11.8537			Isopoda 3	32.7783	40	0.036	yes	H4	PQ285586	SAMN43967543
P. coxalis	PC95	PC_BO27_200416_03	3.73	160.39	20	0.5	1	1.1	11.7277	15.0893			Isopoda 3	31.0888	40	0.058	yes	H3	PQ285585	SAMN43967530
P. coxalis	PC96	PC_BO21_200420_02	3.69	158.67	21	0.5	1	1.1	9.9882	12.6627			Isopoda 3	31.5516	40	0.03	yes	H1	PQ285583	SAMN43967493
P. coxalis	PC97	PC_BO23_200420_25	3.56	153.08	22	0.5	1	1.1	11.5227	15.5371			Isopoda 3	29.665	40	0.058	yes	H1	PQ285583	SAMN43967510
P. coxalis	PC98	PC_BO31_200416_24	3.4	139.4	23	0.5	1	1.1	10.0885	12.1557			Isopoda 3	33.1976	40	0.031	yes	H4	PQ285586	SAMN43967549
P. coxalis	PC99	PC_BO23_200420_21	3.38	145.34	25	0.5	1	1.1	10.0744	13.6206			Isopoda 3	29.5858	40	0.031	yes	H1	PQ285583	SAMN43967506
P. coxalis	PC100	PC_BO31_200416_15	3.32	139.44	27	0.5	1	1.1	13.6609	17.8611			Isopoda 3	30.5936	40	0.045	yes	only species determination		SAMN43967544
P. coxalis	PC101	PC_BO26_200416_16	3.26	140.18	1	0.5	10	1.1	11.2016	13.6816			Isopoda 3	32.7494	40	0.035	yes	H5	PQ285587	SAMN43967525
P. coxalis	PC102	PC_BO31_200416_25	3.26	136.92	2	0.5	10	1.1	8.5395	10.6643			Isopoda 3	32.0302	40	0.03	yes	only species determination		SAMN43967550
P. coxalis	PC103	PC_BE20_200415_14	3.08	132.44	3	0.5	10	1.1	9.1208	11.1855			Isopoda 3	32.6165	40	0.025	yes	only species determination		SAMN43967446
P. coxalis	PC104	PC_BO27_200416_02	3.04	130.72	4	0.5	10	1.1	9.4596	11.7287			Isopoda 3	32.2614	40	0.024	yes	H3	PQ285585	SAMN43967529
P. coxalis	PC105	PC_BO23_200420_24	2.99	128.57	5	0.5	10	1.1	12.0851	15.2018			Isopoda 3	31.7991	40	0.05	yes	H5	PQ285587	SAMN43967509
P. coxalis	PC106	PC_BO07_200421_07	2.94	126.42	6	0.5	10	1.1	12.5753	15.5862			Isopoda 3	32.2729	40	0.04	yes	H1	PQ285583	SAMN43967469
P. coxalis	PC107	PC_BO26_200416_11	2.89	118.49	7	0.5	10	1.1	9.665	12.1196			Isopoda 3	31.8987	40	0.032	yes	H5	PQ285587	SAMN43967520
P. coxalis	PC108	PC_BO27_200416_06	2.89	109.82	8	0.5	10	1.1	9.586	11.9436			Isopoda 3	32.1042	40	0.028	yes	H3	PQ285585	SAMN43967533
P. coxalis	PC109	PC_BO26_200416_22	2.87	123.41	9	0.5	10	1.1	10.043	12.757			Isopoda 3	31.4902	40	0.032	yes	only species determination		SAMN43967527
P. coxalis	PC110	PC_BO23_200420_16	2.85	116.85	10	0.5	10	1.1	10.2271	13.1887			Isopoda 3	31.0178	40	0.03	yes	H5	PQ285587	SAMN43967504
P. coxalis	PC111	PC_BO27_200416_05	2.82	121.26	11	0.5	10	1.1	10.8448	12.6768			Isopoda 3	34.2194	40	0.026	yes	H3	PQ285585	SAMN43967532
P. coxalis	PC112	PC_BO23_200420_23	2.79	119.97	12	0.5	10	1.1	8.0131	10.5902			Isopoda 3	30.2661	40	0.051	yes	H1	PQ285583	SAMN43967508
P. coxalis	PC113	PC_BO26_200416_18	2.61	112.23	13	0.5	10	1.1	4.7469	5.6783			Isopoda 3	33.4389	40	0.032	yes	H5	PQ285587	SAMN43967526
P. coxalis	PC114	PC_BO27_200416_08	2.31	97.02	14	0.5	10	1.1	8.2892	10.098			Isopoda 3	32.835	40	0.024	yes	H1	PQ285583	SAMN43967534
P. coxalis	PC115	PC_BE20_200415_12	2.29	96.18	15	0.5	10	1.1	7.0719	8.4218			Isopoda 3	33.5885	40	0.019	yes	H1	PQ285583	SAMN43967444
P. coxalis	PC116	PC_BE20_200415_11	2.1	90.3	16	0.5	10	1.1	7.5413	8.8065			Isopoda 3	34.2533	40	0.031	yes	H1	PQ285583	SAMN43967443
A. aquaticus		AA_BE29_190321_08	only COI sequences															H06	PQ285569
A. aquaticus		AA_BE29_190321_09	only COI sequences															H01	PQ285564
A. aquaticus		AA_BE30_190321_04	only COI sequences															H01	PQ285564
A. aquaticus		AA_BE30_200427_21	only COI sequences															H01	PQ285564
A. aquaticus		AA_BE30_200427_22	only COI sequences															H01	PQ285564
A. aquaticus		AA_BE30_200427_23	only COI sequences															H01	PQ285564
A. aquaticus		AA_BE30_200427_24	only COI sequences															H01	PQ285564
A. aquaticus		AA_BE30_200427_25	only COI sequences															H01	PQ285564
A. aquaticus		AA_BE31_200427_08	only COI sequences															H01	PQ285564
A. aquaticus		AA_BE31_200427_13	only COI sequences															H01	PQ285564
A. aquaticus		AA_BE31_200427_16	only COI sequences															H01	PQ285564
A. aquaticus		AA_BE31_200427_17	only COI sequences															H01	PQ285564
A. aquaticus		AA_BE31_200427_18	only COI sequences															H01	PQ285564
A. aquaticus		AA_BO00_190405_09	only COI sequences															H01	PQ285564
A. aquaticus		AA_BO00_200421_15	only COI sequences															H01	PQ285564
A. aquaticus		AA_BO00_200421_21	only COI sequences															H01	PQ285564
A. aquaticus		AA_BO00_200421_22	only COI sequences															H01	PQ285564
A. aquaticus		AA_BO00_200421_23	only COI sequences															H02	PQ285565
A. aquaticus		AA_BO00_200421_24	only COI sequences															H02	PQ285565
A. aquaticus		AA_BO00_200421_25	only COI sequences															H02	PQ285565
A. aquaticus		AA_BO07_200421_17	only COI sequences															H01	PQ285564
A. aquaticus		AA_BO07_200421_21	only COI sequences															H01	PQ285564
A. aquaticus		AA_BO07_200421_22	only COI sequences															H01	PQ285564
A. aquaticus		AA_BO07_200421_26	only COI sequences															H01	PQ285564
A. aquaticus		AA_BO11_200421_01	only COI sequences															H02	PQ285565
A. aquaticus		AA_BO11_200421_10	only COI sequences															H02	PQ285565
A. aquaticus		AA_BO11_200421_11	only COI sequences															H01	PQ285564
A. aquaticus		AA_BO11_200421_12	only COI sequences															H02	PQ285565
A. aquaticus		AA_BO11_200421_13	only COI sequences															H02	PQ285565
A. aquaticus		AA_BO11_200421_14	only COI sequences															H01	PQ285564
A. aquaticus		AA_BO11_200421_15	only COI sequences															H02	PQ285565
A. aquaticus		AA_BO15_190329_09	only COI sequences															H01	PQ285564
A. aquaticus		AA_BO15_200422_15	only COI sequences															H02	PQ285565
A. aquaticus		AA_BO15_200422_17	only COI sequences															H01	PQ285564
A. aquaticus		AA_BO15_200422_19	only COI sequences															H01	PQ285564
A. aquaticus		AA_BO15_200422_20	only COI sequences															H02	PQ285565
A. aquaticus		AA_BO15_200422_21	only COI sequences															H02	PQ285565
A. aquaticus		AA_BO15_200422_25	only COI sequences															H08	PQ285571
A. aquaticus		AA_BO16_200422_11	only COI sequences															H02	PQ285565
A. aquaticus		AA_BO16_200422_12	only COI sequences															H02	PQ285565
A. aquaticus		AA_BO16_200422_13	only COI sequences															H02	PQ285565
A. aquaticus		AA_BO24_190401_10	only COI sequences															H13	PQ285576
A. aquaticus		AA_BO24_200420_16	only COI sequences															H13	PQ285576
A. aquaticus		AA_BO24_200420_17	only COI sequences															H13	PQ285576
A. aquaticus		AA_BO24_200420_23	only COI sequences															H13	PQ285576
A. aquaticus		AA_BO24_200420_24	only COI sequences															H13	PQ285576
A. aquaticus		AA_BO27_190404_05	only COI sequences															H04	PQ285567
A. aquaticus		AA_BO27_200416_19	only COI sequences															H14	PQ285577
A. aquaticus		AA_BO27_200416_20	only COI sequences															H12	PQ285575
A. aquaticus		AA_BO27_200416_21	only COI sequences															H12	PQ285575
A. aquaticus		AA_BO27_200416_22	only COI sequences															H12	PQ285575
P. coxalis		PC_BE20_190319_04	only COI sequences															H1	PQ285583
P. coxalis		PC_BE20_190319_08	only COI sequences															H1	PQ285583
P. coxalis		PC_BE21_190325_10	only COI sequences															H1	PQ285583
P. coxalis		PC_BE21_190325_11	only COI sequences															H1	PQ285583
P. coxalis		PC_BE21_200415_14	only COI sequences															H1	PQ285583
P. coxalis		PC_BE21_200415_16	only COI sequences															H1	PQ285583
P. coxalis		PC_BE21_200415_17	only COI sequences															H1	PQ285583
P. coxalis		PC_BE21_200415_20	only COI sequences															H1	PQ285583
P. coxalis		PC_BE21_200415_22	only COI sequences															H1	PQ285583
P. coxalis		PC_BO17_190329_05	only COI sequences															H1	PQ285583
P. coxalis		PC_BO17_200422_10	only COI sequences															H1	PQ285583
P. coxalis		PC_BO20_190408_04	only COI sequences															H1	PQ285583
P. coxalis		PC_BO23_190401_03	only COI sequences															H1	PQ285583
P. coxalis		PC_BO23_200420_11	only COI sequences															H1	PQ285583
P. coxalis		PC_BO23_200420_12	only COI sequences															H1	PQ285583
P. coxalis		PC_BO23_200420_13	only COI sequences															H1	PQ285583
P. coxalis		PC_BO23_200420_19	only COI sequences															H1	PQ285583
P. coxalis		PC_BO26_190404_05	only COI sequences															H5	PQ285587
P. coxalis		PC_BO26_200416_19	only COI sequences															H5	PQ285587
P. coxalis		PC_BO26_200416_20	only COI sequences															H5	PQ285587
P. coxalis		PC_BO26_200416_21	only COI sequences															H5	PQ285587
P. coxalis		PC_BO26_200416_23	only COI sequences															H5	PQ285587
P. coxalis		PC_BO31_200416_14	only COI sequences															H4	PQ285586
P. coxalis		PC_BO31_200416_20	only COI sequences															H4	PQ285586
P. coxalis		PC_BO31_200416_23	only COI sequences															H4	PQ285586
P. coxalis		PC_BO31_200416_26	only COI sequences															H4	PQ285586
