# Supplementary material for: Strong Small‐Scale Differentiation but No Cryptic Species Within the Two Isopod Species Asellus aquaticus and Proasellus coxalis in a Restored Urban River System (Emscher, Germany)
Source: Ecol Evol. 2024 Nov 18;14(11):e70575. doi: 10.1002/ece3.70575 (PMC11573423; doi:10.1002/ece3.70575)
Supplement: Supplementary file 14 — Data S1. Final COI sequence alignment of A. aquaticus . Data S2. Final COI sequence alignment of P. coxalis . [file ECE3-14-e70575-s007.zip]

Archive with 2 entries (2 files):
- ece370575-sup-0014-SupplementalMaterialS1.fasta
- ece370575-sup-0015-SupplementalMaterialS2.fasta
