# Supplementary material for: Strong Small‐Scale Differentiation but No Cryptic Species Within the Two Isopod Species Asellus aquaticus and Proasellus coxalis in a Restored Urban River System (Emscher, Germany)
Source: Ecol Evol. 2024 Nov 18;14(11):e70575. doi: 10.1002/ece3.70575 (PMC11573423; doi:10.1002/ece3.70575)
Supplement: Supplementary file 14 — Data S1. Final COI sequence alignment of A. aquaticus . Data S2. Final COI sequence alignment of P. coxalis . [file ECE3-14-e70575-s007.zip › ece370575-sup-0014-SupplementalMaterialS1.fasta]

>AA_BE29_190321_01
AACTGCTCTTAGTATATTAATTCGAACAGAACTGGGACAACCTGGTAGATTTATTGGCAATGACCAGATTTACAATGTAATTGTAACTGCTCATGCTTTTGTTATAATTTTTTTCTTAGTAATACCAGTGATAATCGGAGGGTTTGGAAATTGATTAATTCCCCTAATGCTAGGTGCTCCAGATATAGCATTTCCTCGTATAAATAATATAAGATTCTGACTATTACCTCCTTCTCTAACCCTGCTCCTGTCTAGGGGGCTAATTGAAAGAGGAGTAGGAACTGGCTGAACAGTATACCCTCCGCTAGCTGCAAGCATTGCACACAGTGGTCCTTCTGTAGATTTAGGAATTTTTTCTTTACACTTAGCTGGGGCTAGTTCTATTTTAGGCTCTGTTAATTTTATCTCAACAGTTATTAATATGCGTGCAGAGGGCATAAGATTTGATAAGGTTCCTTTGTTTGTATGGTCAGTACTTTTAACTACTATTTTACTTCTACTTTCTCTACCTGTGTTAGCCGGGGCCATTACTATATTACTTACAGATCGTAATTTAAACACA
>AA_BE29_190321_02
AACTGCTCTTAGTATATTAATTCGAACAGAACTGGGACAACCTGGTAGATTTATTGGCAATGACCAGATTTACAATGTAATTGTAACTGCTCATGCTTTTGTTATAATTTTTTTCTTAGTTATACCAGTGATAATCGGAGGGTTTGGAAATTGATTAATTCCCCTAATGCTAGGTGCCCCAGATATAGCATTTCCTCGCATAAATAATATAAGATTCTGACTATTACCTCCTTCTCTAACCCTGCTCCTGTCTAGGGGGTTAATTGAGAGAGGAGTAGGAACTGGCTGAACAGTGTATCCTCCGCTAGCCGCAAGCATTGCACACAGTGGTCCTTCTGTAGATTTAGGAATTTTTTCTTTACACTTAGCTGGGGCTAGTTCTATTTTAGGCTCTGTTAATTTTATCTCAACAGTTATTAATATGCGCGCAGAAGGCATAAGATTTGATAAGGTTCCTTTGTTTGTGTGGTCAGTATTTTTAACTACTATTTTACTTCTACTTTCTCTACCTGTATTAGCCGGGGCCATTACTATATTACTTACAGATCGTAATTTAAACACA
>AA_BE29_190321_03
AACTGCTCTTAGTATATTAATTCGAACAGAACTGGGACAACCCGGTAGATTTATTGGCAATGACCAGATTTACAATGTAATTGTAACTGCTCATGCTTTTGTTATAATTTTTTTCTTAGTAATACCAGTGATAATCGGGGGGTTTGGAAATTGATTAATTCCCCTAATGCTAGGTGCCCCAGATATAGCATTTCCTCGTATAAATAATATAAGATTCTGACTATTACCTCCTTCTCTAACCCTGCTCCTGTCTAGGGGGTTAATTGAAAGAGGAGTAGGAACTGGCTGAACAGTATATCCTCCGCTAGCTGCAAGCATTGCACACAGTGGTCCTTCTGTAGATTTAGGAATTTTTTCTTTACACTTAGCTGGGGCTAGTTCTATTTTAGGCTCTGTTAATTTTATCTCAACAGTTATTAATATGCGTGCAGAAGGCATAAGATTTGATAAGGTTCCTTTGTTTGTATGATCAGTATTTTTAACTACTATTTTACTTCTACTTTCTCTACCTGTGTTAGCCGGGGCCATTACTATATTACTTACAGATCGTAATTTAAACACA
>AA_BE29_190321_04
AACTGCTCTTAGTATATTAATTCGAACAGAACTGGGACAACCTGGTAGATTTATTGGCAATGACCAGATTTACAATGTAATTGTAACTGCTCATGCTTTTGTTATAATTTTTTTCTTAGTTATACCAGTGATAATCGGAGGGTTTGGAAATTGATTAATTCCCCTAATGCTAGGTGCCCCAGATATAGCATTTCCTCGCATAAATAATATAAGATTCTGACTATTACCTCCTTCTCTAACCCTGCTCCTGTCTAGGGGGTTAATTGAGAGAGGAGTAGGAACTGGCTGAACAGTGTATCCTCCGCTAGCCGCAAGCATTGCACACAGTGGTCCTTCTGTAGATTTAGGAATTTTTTCTTTACACTTAGCTGGGGCTAGTTCTATTTTAGGCTCTGTTAATTTTATCTCAACAGTTATTAATATGCGCGCAGAAGGCATAAGATTTGATAAGGTTCCTTTGTTTGTGTGGTCAGTATTTTTAACTACTATTTTACTTCTACTTTCTCTACCTGTATTAGCCGGGGCCATTACTATATTACTTACAGATCGTAATTTAAACACA
>AA_BE29_190321_05
AACTGCTCTTAGTATATTAATTCGAACAGAACTGGGACAACCTGGTAGATTTATTGGCAATGACCAGATTTACAATGTAATTGTAACTGCTCATGCTTTTGTTATAATTTTTTTCTTAGTAATACCAGTGATAATCGGAGGGTTTGGAAATTGATTAATTCCCCTAATGCTAGGTGCTCCAGATATAGCATTTCCTCGTATAAATAATATAAGATTCTGACTATTACCTCCTTCTCTAACCCTGCTCCTGTCTAGGGGGCTAATTGAAAGAGGAGTAGGAACTGGCTGAACAGTATACCCTCCGCTAGCTGCAAGCATTGCACACAGTGGTCCTTCTGTAGATTTAGGAATTTTTTCTTTACACTTAGCTGGGGCTAGTTCTATTTTAGGCTCTGTTAATTTTATCTCAACAGTTATTAATATGCGTGCAGAGGGCATAAGATTTGATAAGGTTCCTTTGTTTGTATGGTCAGTATTTTTAACTACTATTTTACTTCTACTTTCTCTACCTGTGTTAGCCGGGGCCATTACTATATTACTTACAGATCGTAATTTAAACACA
>AA_BE29_190321_06
AACTGCTCTTAGTATATTAATTCGAACAGAACTGGGACAACCTGGTAGATTTATTGGCAATGACCAGATTTACAATGTAATTGTAACTGCTCATGCTTTTGTTATAATTTTTTTCTTAGTAATACCAGTGATAATCGGAGGGTTTGGAAATTGATTAATTCCCCTAATGCTAGGTGCTCCAGATATAGCATTTCCTCGTATAAATAATATAAGATTCTGACTATTACCTCCTTCTCTAACCCTGCTCCTGTCTAGGGGGCTAATTGAAAGAGGAGTAGGAACTGGCTGAACAGTATACCCTCCGCTAGCTGCAAGCATTGCACACAGTGGTCCTTCTGTAGATTTAGGAATTTTTTCTTTACACTTAGCTGGGGCTAGTTCTATTTTAGGCTCTGTTAATTTTATCTCAACAGTTATTAATATGCGTGCAGAGGGCATAAGATTTGATAAGGTTCCTTTGTTTGTATGGTCAGTATTTTTAACTACTATTTTACTTCTACTTTCTCTACCTGTGTTAGCCGGGGCCATTACTATATTACTTACAGATCGTAATTTAAACACA
>AA_BE29_190321_07
AACTGCTCTTAGTATATTAATTCGAACAGAACTGGGACAACCTGGTAGATTTATTGGCAATGACCAGATTTACAATGTAATTGTAACTGCTCATGCTTTTGTTATAATTTTTTTCTTAGTAATACCAGTGATAATCGGAGGGTTTGGAAATTGATTAATTCCCCTAATGCTAGGTGCTCCAGATATAGCATTTCCTCGTATAAATAATATAAGATTCTGACTATTACCTCCTTCTCTAACCCTGCTCCTGTCTAGGGGGCTAATTGAAAGAGGAGTAGGAACTGGCTGAACAGTATACCCTCCGCTAGCTGCAAGCATTGCACACAGTGGTCCTTCTGTAGATTTAGGAATTTTTTCTTTACACTTAGCTGGGGCTAGTTCTATTTTAGGCTCTGTTAATTTTATCTCAACAGTTATTAATATGCGTGCAGAGGGCATAAGATTTGATAAGGTTCCTTTGTTTGTATGGTCAGTATTTTTAACTACTATTTTACTTCTACTTTCTCTACCTGTGTTAGCCGGGGCCATTACTATATTACTTACAGATCGTAATTTAAACACA
>AA_BE29_190321_08
AACTGCTCTTAGTATATTAATTCGAACAGAACTGGGACAACCCGGTAGATTTATTGGCAATGACCAGATTTACAATGTAATTGTAACTGCTCATGCTTTTGTTATAATTTTTTTCTTAGTAATACCAGTGATAATCGGGGGGTTTGGAAATTGATTAATTCCCCTAATGCTAGGTGCCCCAGATATAGCATTTCCTCGTATAAATAATATAAGATTCTGACTATTACCTCCTTCTCTAACCCTGCTCCTGTCTAGGGGGTTAATTGAAAGAGGAGTAGGAACTGGCTGAACAGTATATCCTCCGCTAGCTGCAAGCATTGCACACAGTGGTCCTTCTGTAGATTTAGGAATTTTTTCTTTACACTTAGCTGGGGCTAGTTCTATTTTAGGCTCTGTTAATTTTATCTCAACAGTTATTAATATGCGTGCAGAAGGCATAAGATTTGATAAGGTTCCTTTGTTTGTATGATCAGTATTTTTAACTACTATTTTACTTCTACTTTCTCTACCTGTGTTAGCCGGGGCCATTACTATATTACTTACAGATCGTAATTTAAACACA
>AA_BE29_190321_09
AACTGCTCTTAGTATATTAATTCGAACAGAACTGGGACAACCTGGTAGATTTATTGGCAATGACCAGATTTACAATGTAATTGTAACTGCTCATGCTTTTGTTATAATTTTTTTCTTAGTAATACCAGTGATAATCGGAGGGTTTGGAAATTGATTAATTCCCCTAATGCTAGGTGCTCCAGATATAGCATTTCCTCGTATAAATAATATAAGATTCTGACTATTACCTCCTTCTCTAACCCTGCTCCTGTCTAGGGGGCTAATTGAAAGAGGAGTAGGAACTGGCTGAACAGTATACCCTCCGCTAGCTGCAAGCATTGCACACAGTGGTCCTTCTGTAGATTTAGGAATTTTTTCTTTACACTTAGCTGGGGCTAGTTCTATTTTAGGCTCTGTTAATTTTATCTCAACAGTTATTAATATGCGTGCAGAGGGCATAAGATTTGATAAGGTTCCTTTGTTTGTATGGTCAGTATTTTTAACTACTATTTTACTTCTACTTTCTCTACCTGTGTTAGCCGGGGCCATTACTATATTACTTACAGATCGTAATTTAAACACA
>AA_BE29_190321_10
AACTGCTCTTAGTATATTAATTCGAACAGAACTGGGACAACCTGGTAGATTTATTGGCAATGACCAGATTTACAATGTAATTGTAACTGCTCATGCTTTTGTTATAATTTTTTTCTTAGTAATACCAGTGATAATCGGGGGGTTTGGAAATTGATTAATTCCCCTAATGCTAGGTGCCCCAGATATAGCATTTCCTCGCATAAATAATATAAGATTCTGACTATTACCTCCTTCTCTAACCCTGCTCCTGTCTAGGGGGTTAATTGAAAGAGGAGTAGGAACTGGCTGAACAGTATATCCTCCTCTAGCTGCAAGCATTGCACACAGTGGTCCTTCTGTAGATTTAGGTATTTTTTCTTTACACTTAGCTGGGGCTAGTTCTATTTTAGGCTCTGTTAATTTTATCTCAACAGTTATTAATATGCGCGCAGAAGGCATAAGATTTGATAAGGTTCCTTTGTTTGTGTGGTCAGTATTTTTAACTACTATTTTACTTCTACTTTCTCTACCTGTGTTAGCCGGGGCCATTACTATATTACTTACAGATCGTAATTTAAACACA
>AA_BE29_200427_11
AACTGCTCTTAGTATATTAATTCGAACAGAACTGGGACAACCTGGTAGATTTATTGGCAATGACCAGATTTACAATGTAATTGTAACTGCTCATGCTTTTGTTATAATTTTTTTCTTAGTAATACCAGTGATAATCGGAGGGTTTGGAAATTGATTAATTCCCCTAATGCTAGGTGCTCCAGATATAGCATTTCCTCGTATAAATAATATAAGATTCTGACTATTACCTCCTTCTCTAACCCTGCTCCTGTCTAGGGGGCTAATTGAAAGAGGAGTAGGAACTGGCTGAACAGTATACCCTCCGCTAGCTGCAAGCATTGCACACAGTGGTCCTTCTGTAGATTTAGGAATTTTTTCTTTACACTTAGCTGGGGCTAGTTCTATTTTAGGCTCTGTTAATTTTATCTCAACAGTTATTAATATGCGTGCAGAGGGCATAAGATTTGATAAGGTTCCTTTGTTTGTATGGTCAGTACTTTTAACTACTATTTTACTTCTACTTTCTCTACCTGTGTTAGCCGGGGCCATTACTATATTACTTACAGATCGTAATTTAAACACA
>AA_BE29_200427_12
AACTGCTCTCAGTATATTAATTCGAACAGAACTAGGACAACCGGGAAGGTTTATTGGCAACGACCAAATCTACAATGTAATTGTAACTGCCCACGCTTTTGTTATAATTTTTTTCTTAGTTATACCAGTAATAATTGGGGGATTTGGAAACTGATTAATTCCTCTAATACTAGGCGCCCCAGATATGGCATTTCCTCGTATAAATAATATAAGATTCTGACTATTACCTCCTTCTCTAACCTTGCTCTTATCGAGAGGGCTGATTGAAAGGGGAGTGGGGACTGGTTGAACAGTATACCCTCCACTAGCCGCAAGTATTGCACACAGCGGTCCTTCTGTGGATTTAGGAATTTTCTCCTTACACCTAGCAGGTGCCAGATCTATTTTAGGTTCTGTTAATTTTATTTCAACAGTTATTAATATACGAGCAGAAGGCATAAGATTCGATAAAGTTCCCTTGTTTGTATGATCGGTGTTTTTAACCACTATTCTGCTTCTCCTCTCTCTGCCTGTTTTAGCAGGGGCCATTACTATATTACTCACAGACCGTAATTTAAACACC
>AA_BE29_200427_13
AACTGCTCTTAGTATATTAATTCGAACAGAACTGGGACAACCTGGTAGATTTATTGGCAATGACCAGATTTACAATGTAATTGTAACTGCTCATGCTTTTGTTATAATTTTTTTCTTAGTAATACCAGTGATAATCGGAGGGTTTGGAAATTGATTAATTCCCCTAATGCTAGGTGCTCCAGATATAGCATTTCCTCGTATAAATAATATAAGATTCTGACTATTACCTCCTTCTCTAACCCTGCTCCTGTCTAGGGGGCTAATTGAAAGAGGAGTAGGAACTGGCTGAACAGTATACCCTCCGCTAGCTGCAAGCATTGCACACAGTGGTCCTTCTGTAGATTTAGGAATTTTTTCTTTACACTTAGCTGGGGCTAGTTCTATTTTAGGCTCTGTTAATTTTATCTCAACAGTTATTAATATGCGTGCAGAGGGCATAAGATTTGATAAGGTTCCTTTGTTTGTATGGTCAGTATTTTTAACTACTATTTTACTTCTACTTTCTCTACCTGTGTTAGCCGGGGCCATTACTATATTACTTACAGATCGTAATTTAAACACA
>AA_BE29_200427_14
AACTGCTCTTAGTATATTAATTCGAACAGAACTGGGACAACCCGGTAGATTTATTGGCAATGACCAGATTTACAATGTAATTGTAACTGCTCATGCTTTTGTTATAATTTTTTTCTTAGTAATACCAGTGATAATCGGGGGGTTTGGAAATTGATTAATTCCCCTAATGCTAGGTGCCCCAGATATAGCATTTCCTCGTATAAATAATATAAGATTCTGACTATTACCTCCTTCTCTAACCCTGCTCCTGTCTAGGGGGTTAATTGAAAGAGGAGTAGGAACTGGCTGAACAGTATATCCTCCGCTAGCTGCAAGCATTGCACACAGTGGTCCTTCTGTAGATTTAGGAATTTTTTCTTTACACTTAGCTGGGGCTAGTTCTATTTTAGGCTCTGTTAATTTTATCTCAACAGTTATTAATATGCGTGCAGAAGGCATAAGATTTGATAAGGTTCCTTTGTTTGTATGATCAGTATTTTTAACTACTATTTTACTTCTACTTTCTCTACCTGTGTTAGCCGGGGCCATTACTATATTACTTACAGATCGTAATTTAAACACA
>AA_BE29_200427_15
AACTGCTCTTAGTATATTAATTCGAACAGAACTGGGACAACCTGGTAGATTTATTGGCAATGACCAGATTTACAATGTAATTGTAACTGCTCATGCTTTTGTTATAATTTTTTTCTTAGTAATACCAGTGATAATCGGAGGGTTTGGAAATTGATTAATTCCCCTAATGCTAGGTGCTCCAGATATAGCATTTCCTCGTATAAATAATATAAGATTCTGACTATTACCTCCTTCTCTAACCCTGCTCCTGTCTAGGGGGCTAATTGAAAGAGGAGTAGGAACTGGCTGAACAGTATACCCTCCGCTAGCTGCAAGCATTGCACACAGTGGTCCTTCTGTAGATTTAGGAATTTTTTCTTTACACTTAGCTGGGGCTAGTTCTATTTTAGGCTCTGTTAATTTTATCTCAACAGTTATTAATATGCGTGCAGAGGGCATAAGATTTGATAAGGTTCCTTTGTTTGTATGGTCAGTACTTTTAACTACTATTTTACTTCTACTTTCTCTACCTGTGTTAGCCGGGGCCATTACTATATTACTTACAGATCGTAATTTAAACACA
>AA_BE29_200427_16
AACTGCTCTTAGTATATTAATTCGAACAGAACTGGGACAACCCGGTAGATTTATTGGCAATGACCAGATTTACAATGTAATTGTAACTGCTCATGCTTTTGTTATAATTTTTTTCTTAGTAATACCAGTGATAATCGGGGGGTTTGGAAATTGATTAATTCCCCTAATGCTAGGTGCCCCAGATATAGCATTTCCTCGTATAAATAATATAAGATTCTGACTATTACCTCCTTCTCTAACCCTGCTCCTGTCTAGGGGGTTAATTGAAAGAGGAGTAGGAACTGGCTGAACAGTATATCCTCCGCTAGCTGCAAGCATTGCACACAGTGGTCCTTCTGTAGATTTAGGAATTTTTTCTTTACACTTAGCTGGGGCTAGTTCTATTTTAGGCTCTGTTAATTTTATCTCAACAGTTATTAATATGCGTGCAGAAGGCATAAGATTTGATAAGGTTCCTTTGTTTGTATGATCAGTATTTTTAACTACTATTTTACTTCTACTTTCTCTACCTGTGTTAGCCGGGGCCATTACTATATTACTTACAGATCGTAATTTAAACACA
>AA_BE29_200427_17
AACTGCTCTTAGTATATTAATTCGAACAGAACTGGGACAACCCGGTAGATTTATTGGCAATGACCAGATTTACAATGTAATTGTAACTGCTCATGCTTTTGTTATAATTTTTTTCTTAGTAATACCAGTGATAATCGGGGGGTTTGGAAATTGATTAATTCCCCTAATGCTAGGTGCCCCAGATATAGCATTTCCTCGTATAAATAATATAAGATTCTGACTATTACCTCCTTCTCTAACCCTGCTCCTGTCTAGGGGGTTAATTGAAAGAGGAGTAGGAACTGGCTGAACAGTATATCCTCCGCTAGCTGCAAGCATTGCACACAGTGGTCCTTCTGTAGATTTAGGAATTTTTTCTTTACACTTAGCTGGGGCTAGTTCTATTTTAGGCTCTGTTAATTTTATCTCAACAGTTATTAATATGCGTGCAGAAGGCATAAGATTTGATAAGGTTCCTTTGTTTGTATGATCAGTATTTTTAACTACTATTTTACTTCTACTTTCTCTACCTGTGTTAGCCGGGGCCATTACTATATTACTTACAGATCGTAATTTAAACACA
>AA_BE30_190321_02
AACTGCTCTTAGTATATTAATTCGAACAGAACTGGGACAACCTGGTAGATTTATTGGCAATGACCAGATTTACAATGTAATTGTAACTGCTCATGCTTTTGTTATAATTTTTTTCTTAGTAATACCAGTGATAATCGGAGGGTTTGGAAATTGATTAATTCCCCTAATGCTAGGTGCTCCAGATATAGCATTTCCTCGTATAAATAATATAAGATTCTGACTATTACCTCCTTCTCTAACCCTGCTCCTGTCTAGGGGGCTAATTGAAAGAGGAGTAGGAACTGGCTGAACAGTATACCCTCCGCTAGCTGCAAGCATTGCACACAGTGGTCCTTCTGTAGATTTAGGAATTTTTTCTTTACACTTAGCTGGGGCTAGTTCTATTTTAGGCTCTGTTAATTTTATCTCAACAGTTATTAATATGCGTGCAGAGGGCATAAGATTTGATAAGGTTCCTTTGTTTGTATGGTCAGTATTTTTAACTACTATTTTACTTCTACTTTCTCTACCTGTGTTAGCCGGGGCCATTACTATATTACTTACAGATCGTAATTTAAACACA
>AA_BE30_190321_03
AACTGCTCTTAGTATATTAATTCGAACAGAACTGGGACAACCTGGTAGATTTATTGGCAATGACCAGATTTACAATGTAATTGTAACTGCTCATGCTTTTGTTATAATTTTTTTCTTAGTAATACCAGTGATAATCGGAGGGTTTGGAAATTGATTAATTCCCCTAATGCTAGGTGCTCCAGATATAGCATTTCCTCGTATAAATAATATAAGATTCTGACTATTACCTCCTTCTCTAACCCTGCTCCTGTCTAGGGGGCTAATTGAAAGAGGAGTAGGAACTGGCTGAACAGTATACCCTCCGCTAGCTGCAAGCATTGCACACAGTGGTCCTTCTGTAGATTTAGGAATTTTTTCTTTACACTTAGCTGGGGCTAGTTCTATTTTAGGCTCTGTTAATTTTATCTCAACAGTTATTAATATGCGTGCAGAGGGCATAAGATTTGATAAGGTTCCTTTGTTTGTATGGTCAGTATTTTTAACTACTATTTTACTTCTACTTTCTCTACCTGTGTTAGCCGGGGCCATTACTATATTACTTACAGATCGTAATTTAAACACA
>AA_BE30_190321_04
AACTGCTCTTAGTATATTAATTCGAACAGAACTGGGACAACCTGGTAGATTTATTGGCAATGACCAGATTTACAATGTAATTGTAACTGCTCATGCTTTTGTTATAATTTTTTTCTTAGTAATACCAGTGATAATCGGAGGGTTTGGAAATTGATTAATTCCCCTAATGCTAGGTGCTCCAGATATAGCATTTCCTCGTATAAATAATATAAGATTCTGACTATTACCTCCTTCTCTAACCCTGCTCCTGTCTAGGGGGCTAATTGAAAGAGGAGTAGGAACTGGCTGAACAGTATACCCTCCGCTAGCTGCAAGCATTGCACACAGTGGTCCTTCTGTAGATTTAGGAATTTTTTCTTTACACTTAGCTGGGGCTAGTTCTATTTTAGGCTCTGTTAATTTTATCTCAACAGTTATTAATATGCGTGCAGAGGGCATAAGATTTGATAAGGTTCCTTTGTTTGTATGGTCAGTATTTTTAACTACTATTTTACTTCTACTTTCTCTACCTGTGTTAGCCGGGGCCATTACTATATTACTTACAGATCGTAATTTAAACACA
>AA_BE30_190321_05
AACTGCTCTTAGTATATTAATTCGAACAGAACTGGGACAACCCGGTAGATTTATTGGCAATGACCAGATTTACAATGTAATTGTAACTGCTCATGCTTTTGTTATAATTTTTTTCTTAGTAATACCAGTGATAATCGGGGGGTTTGGAAATTGATTAATTCCCCTAATGCTAGGTGCCCCAGATATAGCATTTCCTCGTATAAATAATATAAGATTCTGACTATTACCTCCTTCTCTAACCCTGCTCCTGTCTAGGGGGTTAATTGAAAGAGGAGTAGGAACTGGCTGAACAGTATATCCTCCGCTAGCTGCAAGCATTGCACACAGTGGTCCTTCTGTAGATTTAGGAATTTTTTCTTTACACTTAGCTGGGGCTAGTTCTATTTTAGGCTCTGTTAATTTTATCTCAACAGTTATTAATATGCGTGCAGAAGGCATAAGATTTGATAAGGTTCCTTTGTTTGTATGATCAGTATTTTTAACTACTATTTTACTTCTACTTTCTCTACCTGTGTTAGCCGGGGCCATTACTATATTACTTACAGATCGTAATTTAAACACA
>AA_BE30_190321_06
AACTGCTCTTAGTATATTAATTCGAACAGAACTGGGACAACCTGGTAGATTTATTGGCAATGACCAGATTTACAATGTAATTGTAACTGCTCATGCTTTTGTTATAATTTTTTTCTTAGTTATACCAGTGATAATCGGAGGGTTTGGAAATTGATTAATTCCCCTAATGCTAGGTGCCCCAGATATAGCATTTCCTCGCATAAATAATATAAGATTCTGACTATTACCTCCTTCTCTAACCCTGCTCCTGTCTAGGGGGTTAATTGAGAGAGGAGTAGGAACTGGCTGAACAGTGTATCCTCCGCTAGCCGCAAGCATTGCACACAGTGGTCCTTCTGTAGATTTAGGAATTTTTTCTTTACACTTAGCTGGGGCTAGTTCTATTTTAGGCTCTGTTAATTTTATCTCAACAGTTATTAATATGCGCGCAGAAGGCATAAGATTTGATAAGGTTCCTTTGTTTGTGTGGTCAGTATTTTTAACTACTATTTTACTTCTACTTTCTCTACCTGTATTAGCCGGGGCCATTACTATATTACTTACAGATCGTAATTTAAACACA
>AA_BE30_190321_07
AACTGCTCTTAGTATATTAATTCGAACAGAACTGGGACAACCTGGTAGATTTATTGGCAATGACCAGATTTACAATGTAATTGTAACTGCTCATGCTTTTGTTATAATTTTTTTCTTAGTAATACCAGTGATAATCGGAGGGTTTGGAAATTGATTAATTCCCCTAATGCTAGGTGCTCCAGATATAGCATTTCCTCGTATAAATAATATAAGATTCTGACTATTACCTCCTTCTCTAACCCTGCTCCTGTCTAGGGGGCTAATTGAAAGAGGAGTAGGAACTGGCTGAACAGTATACCCTCCGCTAGCTGCAAGCATTGCACACAGTGGTCCTTCTGTAGATTTAGGAATTTTTTCTTTACACTTAGCTGGGGCTAGTTCTATTTTAGGCTCTGTTAATTTTATCTCAACAGTTATTAATATGCGTGCAGAGGGCATAAGATTTGATAAGGTTCCTTTGTTTGTATGGTCAGTACTTTTAACTACTATTTTACTTCTACTTTCTCTACCTGTGTTAGCCGGGGCCATTACTATATTACTTACAGATCGTAATTTAAACACA
>AA_BE30_190321_08
AACTGCTCTTAGTATATTAATTCGAACAGAACTGGGACAACCTGGTAGATTTATTGGCAATGACCAGATTTACAATGTAATTGTAACTGCTCATGCTTTTGTTATAATTTTTTTCTTAGTAATACCAGTGATAATCGGAGGGTTTGGAAATTGATTAATTCCCCTAATGCTAGGTGCTCCAGATATAGCATTTCCTCGTATAAATAATATAAGATTCTGACTATTACCTCCTTCTCTAACCCTGCTCCTGTCTAGGGGGCTAATTGAAAGAGGAGTAGGAACTGGCTGAACAGTATACCCTCCGCTAGCTGCAAGCATTGCACACAGTGGTCCTTCTGTAGATTTAGGAATTTTTTCTTTACACTTAGCTGGGGCTAGTTCTATTTTAGGCTCTGTTAATTTTATCTCAACAGTTATTAATATGCGTGCAGAGGGCATAAGATTTGATAAGGTTCCTTTGTTTGTATGGTCAGTATTTTTAACTACTATTTTACTTCTACTTTCTCTACCTGTGTTAGCCGGGGCCATTACTATATTACTTACAGATCGTAATTTAAACACA
>AA_BE30_190321_09
AACTGCTCTTAGTATATTAATTCGAACAGAACTGGGACAACCTGGTAGATTTATTGGCAATGACCAGATTTACAATGTAATTGTAACTGCTCATGCTTTTGTTATAATTTTTTTCTTAGTAATACCAGTGATAATCGGAGGGTTTGGAAATTGATTAATTCCCCTAATGCTAGGTGCTCCAGATATAGCATTTCCTCGTATAAATAATATAAGATTCTGACTATTACCTCCTTCTCTAACCCTGCTCCTGTCTAGGGGGCTAATTGAAAGAGGAGTAGGAACTGGCTGAACAGTATACCCTCCGCTAGCTGCAAGCATTGCACACAGTGGTCCTTCTGTAGATTTAGGAATTTTTTCTTTACACTTAGCTGGGGCTAGTTCTATTTTAGGCTCTGTTAATTTTATCTCAACAGTTATTAATATGCGTGCAGAGGGCATAAGATTTGATAAGGTTCCTTTGTTTGTATGGTCAGTATTTTTAACTACTATTTTACTTCTACTTTCTCTACCTGTGTTAGCCGGGGCCATTACTATATTACTTACAGATCGTAATTTAAACACA
>AA_BE30_190321_10
AACTGCTCTTAGTATATTAATTCGAACAGAACTGGGACAACCTGGTAGATTTATTGGCAATGACCAGATTTACAATGTAATTGTAACTGCTCATGCTTTTGTTATAATTTTTTTCTTAGTAATACCAGTGATAATCGGAGGGTTTGGAAATTGATTAATTCCCCTAATGCTAGGTGCTCCAGATATAGCATTTCCTCGTATAAATAATATAAGATTCTGACTATTACCTCCTTCTCTAACCCTGCTCCTGTCTAGGGGGCTAATTGAAAGAGGAGTAGGAACTGGCTGAACAGTATACCCTCCGCTAGCTGCAAGCATTGCACACAGTGGTCCTTCTGTAGATTTAGGAATTTTTTCTTTACACTTAGCTGGGGCTAGTTCTATTTTAGGCTCTGTTAATTTTATCTCAACAGTTATTAATATGCGTGCAGAGGGCATAAGATTTGATAAGGTTCCTTTGTTTGTATGGTCAGTACTTTTAACTACTATTTTACTTCTACTTTCTCTACCTGTGTTAGCCGGGGCCATTACTATATTACTTACAGATCGTAATTTAAACACA
>AA_BE30_200427_12
AACTGCTCTTAGTATATTAATTCGAACAGAACTGGGACAACCTGGTAGATTTATTGGCAATGACCAGATTTACAATGTAATTGTAACTGCTCATGCTTTTGTTATAATTTTTTTCTTAGTAATACCAGTGATAATCGGAGGGTTTGGAAATTGATTAATTCCCCTAATGCTAGGTGCTCCAGATATAGCATTTCCTCGTATAAATAATATAAGATTCTGACTATTACCTCCTTCTCTAACCCTGCTCCTGTCTAGGGGGCTAATTGAAAGAGGAGTAGGAACTGGCTGAACAGTATACCCTCCGCTAGCTGCAAGCATTGCACACAGTGGTCCTTCTGTAGATTTAGGAATTTTTTCTTTACACTTAGCTGGGGCTAGTTCTATTTTAGGCTCTGTTAATTTTATCTCAACAGTTATTAATATGCGTGCAGAGGGCATAAGATTTGATAAGGTTCCTTTGTTTGTATGGTCAGTATTTTTAACTACTATTTTACTTCTACTTTCTCTACCTGTGTTAGCCGGGGCCATTACTATATTACTTACAGATCGTAATTTAAACACA
>AA_BE30_200427_13
AACTGCTCTTAGTATATTAATTCGAACAGAACTGGGACAACCTGGTAGATTTATTGGCAATGACCAGATTTACAATGTAATTGTAACTGCTCATGCTTTTGTTATAATTTTTTTCTTAGTAATACCAGTGATAATCGGAGGGTTTGGAAATTGATTAATTCCCCTAATGCTAGGTGCTCCAGATATAGCATTTCCTCGTATAAATAATATAAGATTCTGACTATTACCTCCTTCTCTAACCCTGCTCCTGTCTAGGGGGCTAATTGAAAGAGGAGTAGGAACTGGCTGAACAGTATACCCTCCGCTAGCTGCAAGCATTGCACACAGTGGTCCTTCTGTAGATTTAGGAATTTTTTCTTTACACTTAGCTGGGGCTAGTTCTATTTTAGGCTCTGTTAATTTTATCTCAACAGTTATTAATATGCGTGCAGAGGGCATAAGATTTGATAAGGTTCCTTTGTTTGTATGGTCAGTATTTTTAACTACTATTTTACTTCTACTTTCTCTACCTGTGTTAGCCGGGGCCATTACTATATTACTTACAGATCGTAATTTAAACACA
>AA_BE30_200427_14
AACTGCTCTTAGTATATTAATTCGAACAGAACTGGGACAACCCGGTAGATTTATTGGCAATGACCAGATTTACAATGTAATTGTAACTGCTCATGCTTTTGTTATAATTTTTTTCTTAGTAATACCAGTGATAATCGGGGGGTTTGGAAATTGATTAATTCCCCTAATGCTAGGTGCCCCAGATATAGCATTTCCTCGTATAAATAATATAAGATTCTGACTATTACCTCCTTCTCTAACCCTGCTCCTGTCTAGGGGGTTAATTGAAAGAGGAGTAGGAACTGGCTGAACAGTATATCCTCCGCTAGCTGCAAGCATTGCACACAGTGGTCCTTCTGTAGATTTAGGAATTTTTTCTTTACACTTAGCTGGGGCTAGTTCTATTTTAGGCTCTGTTAATTTTATCTCAACAGTTATTAATATGCGTGCAGAAGGCATAAGATTTGATAAGGTTCCTTTGTTTGTATGATCAGTATTTTTAACTACTATTTTACTTCTACTTTCTCTACCTGTGTTAGCCGGGGCCATTACTATATTACTTACAGATCGTAATTTAAACACA
>AA_BE30_200427_15
AACTGCTCTTAGTATATTAATTCGAACAGAACTGGGACAACCTGGTAGATTTATTGGCAATGACCAGATTTACAATGTAATTGTAACTGCTCATGCTTTTGTTATAATTTTTTTCTTAGTAATACCAGTGATAATCGGAGGGTTTGGAAATTGATTAATTCCCCTAATGCTAGGTGCTCCAGATATAGCATTTCCTCGTATAAATAATATAAGATTCTGACTATTACCTCCTTCTCTAACCCTGCTCCTGTCTAGGGGGCTAATTGAAAGAGGAGTAGGAACTGGCTGAACAGTATACCCTCCGCTAGCTGCAAGCATTGCACACAGTGGTCCTTCTGTAGATTTAGGAATTTTTTCTTTACACTTAGCTGGGGCTAGTTCTATTTTAGGCTCTGTTAATTTTATCTCAACAGTTATTAATATGCGTGCAGAGGGCATAAGATTTGATAAGGTTCCTTTGTTTGTATGGTCAGTACTTTTAACTACTATTTTACTTCTACTTTCTCTACCTGTGTTAGCCGGGGCCATTACTATATTACTTACAGATCGTAATTTAAACACA
>AA_BE30_200427_16
AACTGCTCTTAGTATATTAATTCGAACAGAACTGGGACAACCCGGTAGATTTATTGGCAATGACCAGATTTACAATGTAATTGTAACTGCTCATGCTTTTGTTATAATTTTTTTCTTAGTAATACCAGTGATAATCGGGGGGTTTGGAAATTGATTAATTCCCCTAATGCTAGGTGCCCCAGATATAGCATTTCCTCGTATAAATAATATAAGATTCTGACTATTACCTCCTTCTCTAACCCTGCTCCTGTCTAGGGGGTTAATTGAAAGAGGAGTAGGAACTGGCTGAACAGTATATCCTCCGCTAGCTGCAAGCATTGCACACAGTGGTCCTTCTGTAGATTTAGGAATTTTTTCTTTACACTTAGCTGGGGCTAGTTCTATTTTAGGCTCTGTTAATTTTATCTCAACAGTTATTAATATGCGTGCAGAAGGCATAAGATTTGATAAGGTTCCTTTGTTTGTATGATCAGTATTTTTAACTACTATTTTACTTCTACTTTCTCTACCTGTGTTAGCCGGGGCCATTACTATATTACTTACAGATCGTAATTTAAACACA
>AA_BE30_200427_17
AACTGCTCTTAGTATATTAATTCGAACAGAACTGGGACAACCTGGTAGATTTATTGGCAATGACCAGATTTACAATGTAATTGTAACTGCTCATGCTTTTGTTATAATTTTTTTCTTAGTAATACCAGTGATAATCGGAGGGTTTGGAAATTGATTAATTCCCCTAATGCTAGGTGCTCCAGATATAGCATTTCCTCGTATAAATAATATAAGATTCTGACTATTACCTCCTTCTCTAACCCTGCTCCTGTCTAGGGGGCTAATTGAAAGAGGAGTAGGAACTGGCTGAACAGTATACCCTCCGCTAGCTGCAAGCATTGCACACAGTGGTCCTTCTGTAGATTTAGGAATTTTTTCTTTACACTTAGCTGGGGCTAGTTCTATTTTAGGCTCTGTTAATTTTATCTCAACAGTTATTAATATGCGTGCAGAGGGCATAAGATTTGATAAGGTTCCTTTGTTTGTATGGTCAGTATTTTTAACTACTATTTTACTTCTACTTTCTCTACCTGTGTTAGCCGGGGCCATTACTATATTACTTACAGATCGTAATTTAAACACA
>AA_BE30_200427_18
AACTGCTCTTAGTATATTAATTCGAACAGAACTGGGACAACCCGGTAGATTTATTGGCAATGACCAGATTTACAATGTAATTGTAACTGCTCATGCTTTTGTTATAATTTTTTTCTTAGTAATACCAGTGATAATCGGGGGGTTTGGAAATTGATTAATTCCCCTAATGCTAGGTGCCCCAGATATAGCATTTCCTCGTATAAATAATATAAGATTCTGACTATTACCTCCTTCTCTAACCCTGCTCCTGTCTAGGGGGTTAATTGAAAGAGGAGTAGGAACTGGCTGAACAGTATATCCTCCGCTAGCTGCAAGCATTGCACACAGTGGTCCTTCTGTAGATTTAGGAATTTTTTCTTTACACTTAGCTGGGGCTAGTTCTATTTTAGGCTCTGTTAATTTTATCTCAACAGTTATTAATATGCGTGCAGAAGGCATAAGATTTGATAAGGTTCCTTTGTTTGTATGATCAGTATTTTTAACTACTATTTTACTTCTACTTTCTCTACCTGTGTTAGCCGGGGCCATTACTATATTACTTACAGATCGTAATTTAAACACA
>AA_BE30_200427_20
AACTGCTCTTAGTATATTAATTCGAACAGAACTGGGACAACCCGGTAGATTTATTGGCAATGACCAGATTTACAATGTAATTGTAACTGCTCATGCTTTTGTTATAATTTTTTTCTTAGTAATACCAGTGATAATCGGGGGGTTTGGAAATTGATTAATTCCCCTAATGCTAGGTGCCCCAGATATAGCATTTCCTCGTATAAATAATATAAGATTCTGACTATTACCTCCTTCTCTAACCCTGCTCCTGTCTAGGGGGTTAATTGAAAGAGGAGTAGGAACTGGCTGAACAGTATATCCTCCGCTAGCTGCAAGCATTGCACACAGTGGTCCTTCTGTAGATTTAGGAATTTTTTCTTTACACTTAGCTGGGGCTAGTTCTATTTTAGGCTCTGTTAATTTTATCTCAACAGTTATTAATATGCGTGCAGAAGGCATAAGATTTGATAAGGTTCCTTTGTTTGTATGATCAGTATTTTTAACTACTATTTTACTTCTACTTTCTCTACCTGTGTTAGCCGGGGCCATTACTATATTACTTACAGATCGTAATTTAAACACA
>AA_BE30_200427_21
AACTGCTCTTAGTATATTAATTCGAACAGAACTGGGACAACCTGGTAGATTTATTGGCAATGACCAGATTTACAATGTAATTGTAACTGCTCATGCTTTTGTTATAATTTTTTTCTTAGTAATACCAGTGATAATCGGAGGGTTTGGAAATTGATTAATTCCCCTAATGCTAGGTGCTCCAGATATAGCATTTCCTCGTATAAATAATATAAGATTCTGACTATTACCTCCTTCTCTAACCCTGCTCCTGTCTAGGGGGCTAATTGAAAGAGGAGTAGGAACTGGCTGAACAGTATACCCTCCGCTAGCTGCAAGCATTGCACACAGTGGTCCTTCTGTAGATTTAGGAATTTTTTCTTTACACTTAGCTGGGGCTAGTTCTATTTTAGGCTCTGTTAATTTTATCTCAACAGTTATTAATATGCGTGCAGAGGGCATAAGATTTGATAAGGTTCCTTTGTTTGTATGGTCAGTATTTTTAACTACTATTTTACTTCTACTTTCTCTACCTGTGTTAGCCGGGGCCATTACTATATTACTTACAGATCGTAATTTAAACACA
>AA_BE30_200427_22
AACTGCTCTTAGTATATTAATTCGAACAGAACTGGGACAACCTGGTAGATTTATTGGCAATGACCAGATTTACAATGTAATTGTAACTGCTCATGCTTTTGTTATAATTTTTTTCTTAGTAATACCAGTGATAATCGGAGGGTTTGGAAATTGATTAATTCCCCTAATGCTAGGTGCTCCAGATATAGCATTTCCTCGTATAAATAATATAAGATTCTGACTATTACCTCCTTCTCTAACCCTGCTCCTGTCTAGGGGGCTAATTGAAAGAGGAGTAGGAACTGGCTGAACAGTATACCCTCCGCTAGCTGCAAGCATTGCACACAGTGGTCCTTCTGTAGATTTAGGAATTTTTTCTTTACACTTAGCTGGGGCTAGTTCTATTTTAGGCTCTGTTAATTTTATCTCAACAGTTATTAATATGCGTGCAGAGGGCATAAGATTTGATAAGGTTCCTTTGTTTGTATGGTCAGTATTTTTAACTACTATTTTACTTCTACTTTCTCTACCTGTGTTAGCCGGGGCCATTACTATATTACTTACAGATCGTAATTTAAACACA
>AA_BE30_200427_23
AACTGCTCTTAGTATATTAATTCGAACAGAACTGGGACAACCTGGTAGATTTATTGGCAATGACCAGATTTACAATGTAATTGTAACTGCTCATGCTTTTGTTATAATTTTTTTCTTAGTAATACCAGTGATAATCGGAGGGTTTGGAAATTGATTAATTCCCCTAATGCTAGGTGCTCCAGATATAGCATTTCCTCGTATAAATAATATAAGATTCTGACTATTACCTCCTTCTCTAACCCTGCTCCTGTCTAGGGGGCTAATTGAAAGAGGAGTAGGAACTGGCTGAACAGTATACCCTCCGCTAGCTGCAAGCATTGCACACAGTGGTCCTTCTGTAGATTTAGGAATTTTTTCTTTACACTTAGCTGGGGCTAGTTCTATTTTAGGCTCTGTTAATTTTATCTCAACAGTTATTAATATGCGTGCAGAGGGCATAAGATTTGATAAGGTTCCTTTGTTTGTATGGTCAGTATTTTTAACTACTATTTTACTTCTACTTTCTCTACCTGTGTTAGCCGGGGCCATTACTATATTACTTACAGATCGTAATTTAAACACA
>AA_BE30_200427_24
AACTGCTCTTAGTATATTAATTCGAACAGAACTGGGACAACCTGGTAGATTTATTGGCAATGACCAGATTTACAATGTAATTGTAACTGCTCATGCTTTTGTTATAATTTTTTTCTTAGTAATACCAGTGATAATCGGAGGGTTTGGAAATTGATTAATTCCCCTAATGCTAGGTGCTCCAGATATAGCATTTCCTCGTATAAATAATATAAGATTCTGACTATTACCTCCTTCTCTAACCCTGCTCCTGTCTAGGGGGCTAATTGAAAGAGGAGTAGGAACTGGCTGAACAGTATACCCTCCGCTAGCTGCAAGCATTGCACACAGTGGTCCTTCTGTAGATTTAGGAATTTTTTCTTTACACTTAGCTGGGGCTAGTTCTATTTTAGGCTCTGTTAATTTTATCTCAACAGTTATTAATATGCGTGCAGAGGGCATAAGATTTGATAAGGTTCCTTTGTTTGTATGGTCAGTATTTTTAACTACTATTTTACTTCTACTTTCTCTACCTGTGTTAGCCGGGGCCATTACTATATTACTTACAGATCGTAATTTAAACACA
>AA_BE30_200427_25
AACTGCTCTTAGTATATTAATTCGAACAGAACTGGGACAACCTGGTAGATTTATTGGCAATGACCAGATTTACAATGTAATTGTAACTGCTCATGCTTTTGTTATAATTTTTTTCTTAGTAATACCAGTGATAATCGGAGGGTTTGGAAATTGATTAATTCCCCTAATGCTAGGTGCTCCAGATATAGCATTTCCTCGTATAAATAATATAAGATTCTGACTATTACCTCCTTCTCTAACCCTGCTCCTGTCTAGGGGGCTAATTGAAAGAGGAGTAGGAACTGGCTGAACAGTATACCCTCCGCTAGCTGCAAGCATTGCACACAGTGGTCCTTCTGTAGATTTAGGAATTTTTTCTTTACACTTAGCTGGGGCTAGTTCTATTTTAGGCTCTGTTAATTTTATCTCAACAGTTATTAATATGCGTGCAGAGGGCATAAGATTTGATAAGGTTCCTTTGTTTGTATGGTCAGTATTTTTAACTACTATTTTACTTCTACTTTCTCTACCTGTGTTAGCCGGGGCCATTACTATATTACTTACAGATCGTAATTTAAACACA
>AA_BE31_190322_01
AACTGCTCTTAGTATATTAATTCGAACAGAACTGGGACAACCTGGTAGATTTATTGGCAATGACCAGATTTACAATGTAATTGTAACTGCTCATGCTTTTGTTATAATTTTTTTCTTAGTTATACCAGTGATAATCGGAGGGTTTGGAAATTGATTAATTCCCCTAATGCTAGGTGCCCCAGATATAGCATTTCCTCGCATAAATAATATAAGATTCTGACTATTACCTCCTTCTCTAACCCTGCTCCTGTCTAGGGGGTTAATTGAGAGAGGAGTAGGAACTGGCTGAACAGTGTATCCTCCGCTAGCCGCAAGCATTGCACACAGTGGTCCTTCTGTAGATTTAGGAATTTTTTCTTTACACTTAGCTGGGGCTAGTTCTATTTTAGGCTCTGTTAATTTTATCTCAACAGTTATTAATATGCGCGCAGAAGGCATAAGATTTGATAAGGTTCCTTTGTTTGTGTGGTCAGTATTTTTAACTACTATTTTACTTCTACTTTCTCTACCTGTATTAGCCGGGGCCATTACTATATTACTTACAGATCGTAATTTAAACACA
>AA_BE31_190322_03
AACTGCTCTTAGTATATTAATTCGAACAGAACTGGGACAACCCGGTAGATTTATTGGCAATGACCAGATTTACAATGTAATTGTAACTGCTCATGCTTTTGTTATAATTTTTTTCTTAGTAATACCAGTGATAATCGGGGGGTTTGGAAATTGATTAATTCCCCTAATGCTAGGTGCCCCAGATATAGCATTTCCTCGTATAAATAATATAAGATTCTGACTATTACCTCCTTCTCTAACCCTGCTCCTGTCTAGGGGGTTAATTGAAAGAGGAGTAGGAACTGGCTGAACAGTATATCCTCCGCTAGCTGCAAGCATTGCACACAGTGGTCCTTCTGTAGATTTAGGAATTTTTTCTTTACACTTAGCTGGGGCTAGTTCTATTTTAGGCTCTGTTAATTTTATCTCAACAGTTATTAATATGCGTGCAGAAGGCATAAGATTTGATAAGGTTCCTTTGTTTGTATGATCAGTATTTTTAACTACTATTTTACTTCTACTTTCTCTACCTGTGTTAGCCGGGGCCATTACTATATTACTTACAGATCGTAATTTAAACACA
>AA_BE31_190322_04
AACTGCTCTTAGTATATTAATTCGAACAGAACTGGGACAACCTGGTAGATTTATTGGCAATGACCAGATTTACAATGTAATTGTAACTGCTCATGCTTTTGTTATAATTTTTTTCTTAGTAATACCAGTGATAATCGGAGGGTTTGGAAATTGATTAATTCCCCTAATGCTAGGTGCTCCAGATATAGCATTTCCTCGTATAAATAATATAAGATTCTGACTATTACCTCCTTCTCTAACCCTGCTCCTGTCTAGGGGGCTAATTGAAAGAGGAGTAGGAACTGGCTGAACAGTATACCCTCCGCTAGCTGCAAGCATTGCACACAGTGGTCCTTCTGTAGATTTAGGAATTTTTTCTTTACACTTAGCTGGGGCTAGTTCTATTTTAGGCTCTGTTAATTTTATCTCAACAGTTATTAATATGCGTGCAGAGGGCATAAGATTTGATAAGGTTCCTTTGTTTGTATGGTCAGTATTTTTAACTACTATTTTACTTCTACTTTCTCTACCTGTGTTAGCCGGGGCCATTACTATATTACTTACAGATCGTAATTTAAACACA
>AA_BE31_200427_06
AACTGCTCTTAGTATATTAATTCGAACAGAACTGGGACAACCTGGTAGATTTATTGGCAATGACCAGATTTACAATGTAATTGTAACTGCTCATGCTTTTGTTATAATTTTTTTCTTAGTAATACCAGTGATAATCGGAGGGTTTGGAAATTGATTAATTCCCCTAATGCTAGGTGCTCCAGATATAGCATTTCCTCGTATAAATAATATAAGATTCTGACTATTACCTCCTTCTCTAACCCTGCTCCTGTCTAGGGGGCTAATTGAAAGAGGAGTAGGAACTGGCTGAACAGTATACCCTCCGCTAGCTGCAAGCATTGCACACAGTGGTCCTTCTGTAGATTTAGGAATTTTTTCTTTACACTTAGCTGGGGCTAGTTCTATTTTAGGCTCTGTTAATTTTATCTCAACAGTTATTAATATGCGTGCAGAGGGCATAAGATTTGATAAGGTTCCTTTGTTTGTATGGTCAGTACTTTTAACTACTATTTTACTTCTACTTTCTCTACCTGTGTTAGCCGGGGCCATTACTATATTACTTACAGATCGTAATTTAAACACA
>AA_BE31_200427_07
AACTGCTCTTAGTATATTAATTCGAACAGAACTGGGACAACCCGGTAGATTTATTGGCAATGACCAGATTTACAATGTAATTGTAACTGCTCATGCTTTTGTTATAATTTTTTTCTTAGTAATACCAGTGATAATCGGGGGGTTTGGAAATTGATTAATTCCCCTAATGCTAGGTGCCCCAGATATAGCATTTCCTCGTATAAATAATATAAGATTCTGACTATTACCTCCTTCTCTAACCCTGCTCCTGTCTAGGGGGTTAATTGAAAGAGGAGTAGGAACTGGCTGAACAGTATATCCTCCGCTAGCTGCAAGCATTGCACACAGTGGTCCTTCTGTAGATTTAGGAATTTTTTCTTTACACTTAGCTGGGGCTAGTTCTATTTTAGGCTCTGTTAATTTTATCTCAACAGTTATTAATATGCGTGCAGAAGGCATAAGATTTGATAAGGTTCCTTTGTTTGTATGATCAGTATTTTTAACTACTATTTTACTTCTACTTTCTCTACCTGTGTTAGCCGGGGCCATTACTATATTACTTACAGATCGTAATTTAAACACA
>AA_BE31_200427_08
AACTGCTCTTAGTATATTAATTCGAACAGAACTGGGACAACCTGGTAGATTTATTGGCAATGACCAGATTTACAATGTAATTGTAACTGCTCATGCTTTTGTTATAATTTTTTTCTTAGTAATACCAGTGATAATCGGAGGGTTTGGAAATTGATTAATTCCCCTAATGCTAGGTGCTCCAGATATAGCATTTCCTCGTATAAATAATATAAGATTCTGACTATTACCTCCTTCTCTAACCCTGCTCCTGTCTAGGGGGCTAATTGAAAGAGGAGTAGGAACTGGCTGAACAGTATACCCTCCGCTAGCTGCAAGCATTGCACACAGTGGTCCTTCTGTAGATTTAGGAATTTTTTCTTTACACTTAGCTGGGGCTAGTTCTATTTTAGGCTCTGTTAATTTTATCTCAACAGTTATTAATATGCGTGCAGAGGGCATAAGATTTGATAAGGTTCCTTTGTTTGTATGGTCAGTATTTTTAACTACTATTTTACTTCTACTTTCTCTACCTGTGTTAGCCGGGGCCATTACTATATTACTTACAGATCGTAATTTAAACACA
>AA_BE31_200427_09
AACTGCTCTTAGTATATTAATTCGAACAGAACTGGGACAACCTGGTAGATTTATTGGCAATGACCAGATTTACAATGTAATTGTAACTGCTCATGCTTTTGTTATAATTTTTTTCTTAGTAATACCAGTGATAATCGGAGGGTTTGGAAATTGATTAATTCCCCTAATGCTAGGTGCTCCAGATATAGCATTTCCTCGTATAAATAATATAAGATTCTGACTATTACCTCCTTCTCTAACCCTGCTCCTGTCTAGGGGGCTAATTGAAAGAGGAGTAGGAACTGGCTGAACAGTATACCCTCCGCTAGCTGCAAGCATTGCACACAGTGGTCCTTCTGTAGATTTAGGAATTTTTTCTTTACACTTAGCTGGGGCTAGTTCTATTTTAGGCTCTGTTAATTTTATCTCAACAGTTATTAATATGCGTGCAGAGGGCATAAGATTTGATAAGGTTCCTTTGTTTGTATGGTCAGTATTTTTAACTACTATTTTACTTCTACTTTCTCTACCTGTGTTAGCCGGGGCCATTACTATATTACTTACAGATCGTAATTTAAACACA
>AA_BE31_200427_10
AACTGCTCTTAGTATATTAATTCGAACAGAACTGGGACAACCCGGTAGATTTATTGGCAATGACCAGATTTACAATGTAATTGTAACTGCTCATGCTTTTGTTATAATTTTTTTCTTAGTAATACCAGTGATAATCGGGGGGTTTGGAAATTGATTAATTCCCCTAATGCTAGGTGCCCCAGATATAGCATTTCCTCGTATAAATAATATAAGATTCTGACTATTACCTCCTTCTCTAACCCTGCTCCTGTCTAGGGGGTTAATTGAAAGAGGAGTAGGAACTGGCTGAACAGTATATCCTCCGCTAGCTGCAAGCATTGCACACAGTGGTCCTTCTGTAGATTTAGGAATTTTTTCTTTACACTTAGCTGGGGCTAGTTCTATTTTAGGCTCTGTTAATTTTATCTCAACAGTTATTAATATGCGTGCAGAAGGCATAAGATTTGATAAGGTTCCTTTGTTTGTATGATCAGTATTTTTAACTACTATTTTACTTCTACTTTCTCTACCTGTGTTAGCCGGGGCCATTACTATATTACTTACAGATCGTAATTTAAACACA
>AA_BE31_200427_11
AACTGCTCTTAGTATATTAATTCGAACAGAACTGGGACAACCTGGTAGATTTATTGGCAATGACCAGATTTACAATGTAATTGTAACTGCTCATGCTTTTGTTATAATTTTTTTCTTAGTAATACCAGTGATAATCGGAGGGTTTGGAAATTGATTAATTCCCCTAATGCTAGGTGCTCCAGATATAGCATTTCCTCGTATAAATAATATAAGATTCTGACTATTACCTCCTTCTCTAACCCTGCTCCTGTCTAGGGGGCTAATTGAAAGAGGAGTAGGAACTGGCTGAACAGTATACCCTCCGCTAGCTGCAAGCATTGCACACAGTGGTCCTTCTGTAGATTTAGGAATTTTTTCTTTACACTTAGCTGGGGCTAGTTCTATTTTAGGCTCTGTTAATTTTATCTCAACAGTTATTAATATGCGTGCAGAGGGCATAAGATTTGATAAGGTTCCTTTGTTTGTATGGTCAGTATTTTTAACTACTATTTTACTTCTACTTTCTCTACCTGTGTTAGCCGGGGCCATTACTATATTACTTACAGATCGTAATTTAAACACA
>AA_BE31_200427_12
AACTGCTCTTAGTATATTAATTCGAACAGAACTGGGACAACCTGGTAGATTTATTGGCAATGACCAGATTTACAATGTAATTGTAACTGCTCATGCTTTTGTTATAATTTTTTTCTTAGTAATACCAGTGATAATCGGAGGGTTTGGAAATTGATTAATTCCCCTAATGCTAGGTGCTCCAGATATAGCATTTCCTCGTATAAATAATATAAGATTCTGACTATTACCTCCTTCTCTAACCCTGCTCCTGTCTAGGGGGCTAATTGAAAGAGGAGTAGGAACTGGCTGAACAGTATACCCTCCGCTAGCTGCAAGCATTGCACACAGTGGTCCTTCTGTAGATTTAGGAATTTTTTCTTTACACTTAGCTGGGGCTAGTTCTATTTTAGGCTCTGTTAATTTTATCTCAACAGTTATTAATATGCGTGCAGAGGGCATAAGATTTGATAAGGTTCCTTTGTTTGTATGGTCAGTATTTTTAACTACTATTTTACTTCTACTTTCTCTACCTGTGTTAGCCGGGGCCATTACTATATTACTTACAGATCGTAATTTAAACACA
>AA_BE31_200427_13
AACTGCTCTTAGTATATTAATTCGAACAGAACTGGGACAACCTGGTAGATTTATTGGCAATGACCAGATTTACAATGTAATTGTAACTGCTCATGCTTTTGTTATAATTTTTTTCTTAGTAATACCAGTGATAATCGGAGGGTTTGGAAATTGATTAATTCCCCTAATGCTAGGTGCTCCAGATATAGCATTTCCTCGTATAAATAATATAAGATTCTGACTATTACCTCCTTCTCTAACCCTGCTCCTGTCTAGGGGGCTAATTGAAAGAGGAGTAGGAACTGGCTGAACAGTATACCCTCCGCTAGCTGCAAGCATTGCACACAGTGGTCCTTCTGTAGATTTAGGAATTTTTTCTTTACACTTAGCTGGGGCTAGTTCTATTTTAGGCTCTGTTAATTTTATCTCAACAGTTATTAATATGCGTGCAGAGGGCATAAGATTTGATAAGGTTCCTTTGTTTGTATGGTCAGTATTTTTAACTACTATTTTACTTCTACTTTCTCTACCTGTGTTAGCCGGGGCCATTACTATATTACTTACAGATCGTAATTTAAACACA
>AA_BE31_200427_14
AACTGCTCTTAGTATATTAATTCGAACAGAACTGGGACAACCTGGTAGATTTATTGGCAATGACCAGATTTACAATGTAATTGTAACTGCTCATGCTTTTGTTATAATTTTTTTCTTAGTAATACCAGTGATAATCGGAGGGTTTGGAAATTGATTAATTCCCCTAATGCTAGGTGCTCCAGATATAGCATTTCCTCGTATAAATAATATAAGATTCTGACTATTACCTCCTTCTCTAACCCTGCTCCTGTCTAGGGGGCTAATTGAAAGAGGAGTAGGAACTGGCTGAACAGTATACCCTCCGCTAGCTGCAAGCATTGCACACAGTGGTCCTTCTGTAGATTTAGGAATTTTTTCTTTACACTTAGCTGGGGCTAGTTCTATTTTAGGCTCTGTTAATTTTATCTCAACAGTTATTAATATGCGTGCAGAGGGCATAAGATTTGATAAGGTTCCTTTGTTTGTATGGTCAGTATTTTTAACTACTATTTTACTTCTACTTTCTCTACCTGTGTTAGCCGGGGCCATTACTATATTACTTACAGATCGTAATTTAAACACA
>AA_BE31_200427_15
AACTGCTCTTAGTATATTAATTCGAACAGAACTGGGACAACCTGGTAGATTTATTGGCAATGACCAGATTTACAATGTAATTGTAACTGCTCATGCTTTTGTTATAATTTTTTTCTTAGTAATACCAGTGATAATCGGAGGGTTTGGAAATTGATTAATTCCCCTAATGCTAGGTGCTCCAGATATAGCATTTCCTCGTATAAATAATATAAGATTCTGACTATTACCTCCTTCTCTAACCCTGCTCCTGTCTAGGGGGCTAATTGAAAGAGGAGTAGGAACTGGCTGAACAGTATACCCTCCGCTAGCTGCAAGCATTGCACACAGTGGTCCTTCTGTAGATTTAGGAATTTTTTCTTTACACTTAGCTGGGGCTAGTTCTATTTTAGGCTCTGTTAATTTTATCTCAACAGTTATTAATATGCGTGCAGAGGGCATAAGATTTGATAAGGTTCCTTTGTTTGTATGGTCAGTATTTTTAACTACTATTTTACTTCTACTTTCTCTACCTGTGTTAGCCGGGGCCATTACTATATTACTTACAGATCGTAATTTAAACACA
>AA_BE31_200427_16
AACTGCTCTTAGTATATTAATTCGAACAGAACTGGGACAACCTGGTAGATTTATTGGCAATGACCAGATTTACAATGTAATTGTAACTGCTCATGCTTTTGTTATAATTTTTTTCTTAGTAATACCAGTGATAATCGGAGGGTTTGGAAATTGATTAATTCCCCTAATGCTAGGTGCTCCAGATATAGCATTTCCTCGTATAAATAATATAAGATTCTGACTATTACCTCCTTCTCTAACCCTGCTCCTGTCTAGGGGGCTAATTGAAAGAGGAGTAGGAACTGGCTGAACAGTATACCCTCCGCTAGCTGCAAGCATTGCACACAGTGGTCCTTCTGTAGATTTAGGAATTTTTTCTTTACACTTAGCTGGGGCTAGTTCTATTTTAGGCTCTGTTAATTTTATCTCAACAGTTATTAATATGCGTGCAGAGGGCATAAGATTTGATAAGGTTCCTTTGTTTGTATGGTCAGTATTTTTAACTACTATTTTACTTCTACTTTCTCTACCTGTGTTAGCCGGGGCCATTACTATATTACTTACAGATCGTAATTTAAACACA
>AA_BE31_200427_17
AACTGCTCTTAGTATATTAATTCGAACAGAACTGGGACAACCTGGTAGATTTATTGGCAATGACCAGATTTACAATGTAATTGTAACTGCTCATGCTTTTGTTATAATTTTTTTCTTAGTAATACCAGTGATAATCGGAGGGTTTGGAAATTGATTAATTCCCCTAATGCTAGGTGCTCCAGATATAGCATTTCCTCGTATAAATAATATAAGATTCTGACTATTACCTCCTTCTCTAACCCTGCTCCTGTCTAGGGGGCTAATTGAAAGAGGAGTAGGAACTGGCTGAACAGTATACCCTCCGCTAGCTGCAAGCATTGCACACAGTGGTCCTTCTGTAGATTTAGGAATTTTTTCTTTACACTTAGCTGGGGCTAGTTCTATTTTAGGCTCTGTTAATTTTATCTCAACAGTTATTAATATGCGTGCAGAGGGCATAAGATTTGATAAGGTTCCTTTGTTTGTATGGTCAGTATTTTTAACTACTATTTTACTTCTACTTTCTCTACCTGTGTTAGCCGGGGCCATTACTATATTACTTACAGATCGTAATTTAAACACA
>AA_BE31_200427_18
AACTGCTCTTAGTATATTAATTCGAACAGAACTGGGACAACCTGGTAGATTTATTGGCAATGACCAGATTTACAATGTAATTGTAACTGCTCATGCTTTTGTTATAATTTTTTTCTTAGTAATACCAGTGATAATCGGAGGGTTTGGAAATTGATTAATTCCCCTAATGCTAGGTGCTCCAGATATAGCATTTCCTCGTATAAATAATATAAGATTCTGACTATTACCTCCTTCTCTAACCCTGCTCCTGTCTAGGGGGCTAATTGAAAGAGGAGTAGGAACTGGCTGAACAGTATACCCTCCGCTAGCTGCAAGCATTGCACACAGTGGTCCTTCTGTAGATTTAGGAATTTTTTCTTTACACTTAGCTGGGGCTAGTTCTATTTTAGGCTCTGTTAATTTTATCTCAACAGTTATTAATATGCGTGCAGAGGGCATAAGATTTGATAAGGTTCCTTTGTTTGTATGGTCAGTATTTTTAACTACTATTTTACTTCTACTTTCTCTACCTGTGTTAGCCGGGGCCATTACTATATTACTTACAGATCGTAATTTAAACACA
>AA_BO00_190402_02
AACTGCTCTTAGTATATTAATTCGAACAGAACTGGGACAACCTGGTAGATTTATTGGCAATGACCAGATTTACAATGTAATTGTAACTGCTCATGCTTTTGTTATAATTTTTTTCTTAGTAATACCAGTGATAATCGGAGGGTTTGGAAATTGATTAATTCCCCTAATGCTAGGTGCTCCAGATATAGCATTTCCTCGTATAAATAATATAAGATTCTGACTATTACCTCCTTCTCTAACCCTGCTCCTGTCTAGGGGGCTAATTGAAAGAGGAGTAGGAACTGGCTGAACAGTATACCCTCCGCTAGCTGCAAGCATTGCACACAGTGGTCCTTCTGTAGATTTAGGAATTTTTTCTTTACACTTAGCTGGGGCTAGTTCTATTTTAGGCTCTGTTAATTTTATCTCAACAGTTATTAATATGCGTGCAGAGGGCATAAGATTTGATAAGGTTCCTTTGTTTGTATGGTCAGTATTTTTAACTACTATTTTACTTCTACTTTCTCTACCTGTGTTAGCCGGGGCCATTACTATATTACTTACAGATCGTAATTTAAACACA
>AA_BO00_190402_04
AACTGCTCTTAGTATATTAATTCGAACAGAACTGGGACAACCTGGTAGATTTATTGGCAATGACCAGATTTACAATGTAATTGTAACTGCTCATGCTTTTGTTATAATTTTTTTCTTAGTAATACCAGTGATAATCGGAGGGTTTGGAAATTGATTAATTCCCCTAATGCTAGGTGCTCCAGATATAGCATTTCCTCGTATAAATAATATAAGATTCTGACTATTACCTCCTTCTCTAACCCTGCTCCTGTCTAGGGGGCTAATTGAAAGAGGAGTAGGAACTGGCTGAACAGTATACCCTCCGCTAGCTGCAAGCATTGCACACAGTGGTCCTTCTGTAGATTTAGGAATTTTTTCTTTACACTTAGCTGGGGCTAGTTCTATTTTAGGCTCTGTTAATTTTATCTCAACAGTTATTAATATGCGTGCAGAGGGCATAAGATTTGATAAGGTTCCTTTGTTTGTATGGTCAGTATTTTTAACTACTATTTTACTTCTACTTTCTCTACCTGTGTTAGCCGGGGCCATTACTATATTACTTACAGATCGTAATTTAAACACA
>AA_BO00_190402_05
AACTGCTCTTAGTATATTAATTCGAACAGAACTGGGACAACCTGGTAGATTTATTGGCAATGACCAGATTTACAATGTAATTGTAACTGCTCATGCTTTTGTTATAATTTTTTTCTTAGTAATACCAGTGATAATCGGAGGGTTTGGAAATTGATTAATTCCCCTAATGCTAGGTGCTCCAGATATAGCATTTCCTCGTATAAATAATATAAGATTCTGACTATTACCTCCTTCTCTAACCCTGCTCCTGTCTAGGGGGCTAATTGAAAGAGGAGTAGGAACTGGCTGAACAGTATACCCTCCGCTAGCTGCAAGCATTGCACACAGTGGTCCTTCTGTAGATTTAGGAATTTTTTCTTTACACTTAGCTGGGGCTAGTTCTATTTTAGGCTCTGTTAATTTTATCTCAACAGTTATTAATATGCGTGCAGAGGGCATAAGATTTGATAAGGTTCCTTTGTTTGTATGGTCAGTACTTTTAACTACTATTTTACTTCTACTTTCTCTACCTGTGTTAGCCGGGGCCATTACTATATTACTTACAGATCGTAATTTAAACACA
>AA_BO00_190402_06
AACTGCTCTTAGTATATTAATTCGAACAGAACTGGGACAACCTGGTAGATTTATTGGCAATGACCAGATTTACAATGTAATTGTAACTGCTCATGCTTTTGTTATAATTTTTTTCTTAGTAATACCAGTGATAATCGGAGGGTTTGGAAATTGATTAATTCCCCTAATGCTAGGTGCTCCAGATATAGCATTTCCTCGTATAAATAATATAAGATTCTGACTATTACCTCCTTCTCTAACCCTGCTCCTGTCTAGGGGGCTAATTGAAAGAGGAGTAGGAACTGGCTGAACAGTATACCCTCCGCTAGCTGCAAGCATTGCACACAGTGGTCCTTCTGTAGATTTAGGAATTTTTTCTTTACACTTAGCTGGGGCTAGTTCTATTTTAGGCTCTGTTAATTTTATCTCAACAGTTATTAATATGCGTGCAGAGGGCATAAGATTTGATAAGGTTCCTTTGTTTGTATGGTCAGTACTTTTAACTACTATTTTACTTCTACTTTCTCTACCTGTGTTAGCCGGGGCCATTACTATATTACTTACAGATCGTAATTTAAACACA
>AA_BO00_190402_07
AACTGCTCTTAGTATGTTAATTCGAACAGAGCTGGGGCAACCAGGTAGATTTATTGGCAATGACCAGATTTACAATGTAATTGTAACTGCTCATGCTTTTGTTATAATTTTTTTCTTAGTAATACCAGTGATAATCGGAGGATTTGGAAATTGATTAATTCCCCTAATGCTAGGTGCCCCAGACATAGCATTTCCTCGTATAAATAATATAAGATTCTGACTACTACCTCCTTCTCTAACCTTGCTCCTGTCAAGGGGGTTAATTGAAAGAGGAGTAGGAACTGGCTGAACAGTATACCCCCCACTAGCTGCAAGCATTGCACACAGTGGTCCTTCTGTAGATTTAGGAATTTTTTCTTTACACTTAGCTGGGGCTAGTTCTATTCTAGGCTCTGTTAATTTTATCTCAACAGTTATTAATATGCGTGCAGAAGGCATAAGATTTGATAAGGTTCCTTTGTTTGTGTGGTCAGTATTTTTAACTACTATTTTACTTCTACTTTCTCTACCTGTGCTAGCAGGGGCCATTACTATATTACTTACAGATCGTAATTTAAACACA
>AA_BO00_190402_08
AACTGCTCTTAGTATATTAATTCGAACAGAACTGGGACAACCTGGTAGATTTATTGGCAATGACCAGATTTACAATGTAATTGTAACTGCTCATGCTTTTGTTATAATTTTTTTCTTAGTAATACCAGTGATAATCGGAGGGTTTGGAAATTGATTAATTCCCCTAATGCTAGGTGCTCCAGATATAGCATTTCCTCGTATAAATAATATAAGATTCTGACTATTACCTCCTTCTCTAACCCTGCTCCTGTCTAGGGGGCTAATTGAAAGAGGAGTAGGAACTGGCTGAACAGTATACCCTCCGCTAGCTGCAAGCATTGCACACAGTGGTCCTTCTGTAGATTTAGGAATTTTTTCTTTACACTTAGCTGGGGCTAGTTCTATTTTAGGCTCTGTTAATTTTATCTCAACAGTTATTAATATGCGTGCAGAGGGCATAAGATTTGATAAGGTTCCTTTGTTTGTATGGTCAGTATTTTTAACTACTATTTTACTTCTACTTTCTCTACCTGTGTTAGCCGGGGCCATTACTATATTACTTACAGATCGTAATTTAAACACA
>AA_BO00_190402_09
AACTGCTCTTAGTATATTAATTCGAACAGAACTGGGACAACCTGGTAGATTTATTGGCAATGACCAGATTTACAATGTAATTGTAACTGCTCATGCTTTTGTTATAATTTTTTTCTTAGTAATACCAGTGATAATCGGAGGGTTTGGAAATTGATTAATTCCCCTAATGCTAGGTGCTCCAGATATAGCATTTCCTCGTATAAATAATATAAGATTCTGACTATTACCTCCTTCTCTAACCCTGCTCCTGTCTAGGGGGCTAATTGAAAGAGGAGTAGGAACTGGCTGAACAGTATACCCTCCGCTAGCTGCAAGCATTGCACACAGTGGTCCTTCTGTAGATTTAGGAATTTTTTCTTTACACTTAGCTGGGGCTAGTTCTATTTTAGGCTCTGTTAATTTTATCTCAACAGTTATTAATATGCGTGCAGAGGGCATAAGATTTGATAAGGTTCCTTTGTTTGTATGGTCAGTATTTTTAACTACTATTTTACTTCTACTTTCTCTACCTGTGTTAGCCGGGGCCATTACTATATTACTTACAGATCGTAATTTAAACACA
>AA_BO00_190402_10
AACTGCTCTTAGTATATTAATTCGAACAGAACTGGGACAACCTGGTAGATTTATTGGCAATGACCAGATTTACAATGTAATTGTAACTGCTCATGCTTTTGTTATAATTTTTTTCTTAGTTATACCAGTGATAATCGGAGGGTTTGGAAATTGATTAATTCCCCTAATGCTAGGTGCCCCAGATATAGCATTTCCTCGCATAAATAATATAAGATTCTGACTATTACCTCCTTCTCTAACCCTGCTCCTGTCTAGGGGGTTAATTGAGAGAGGAGTAGGAACTGGCTGAACAGTGTATCCTCCGCTAGCCGCAAGCATTGCACACAGTGGTCCTTCTGTAGATTTAGGAATTTTTTCTTTACACTTAGCTGGGGCTAGTTCTATTTTAGGCTCTGTTAATTTTATCTCAACAGTTATTAATATGCGCGCAGAAGGCATAAGATTTGATAAGGTTCCTTTGTTTGTGTGGTCAGTATTTTTAACTACTATTTTACTTCTACTTTCTCTACCTGTATTAGCCGGGGCCATTACTATATTACTTACAGATCGTAATTTAAACACA
>AA_BO00_200421_11
AACTGCTCTTAGTATATTAATTCGAACAGAACTGGGGCAACCTGGCAGATTTATTGGCAACGACCAGATTTACAATGTAATTGTAACTGCTCATGCTTTTGTTATAATTTTTTTCTTAGTAATACCAGTGATAATCGGAGGATTTGGAAATTGATTAATTCCCCTAATGCTAGGTGCCCCAGATATAGCATTTCCTCGTATAAATAATATAAGATTCTGACTATTACCTCCTTCTCTAACCCTGCTCCTGTCTAGGGGGTTAATTGAAAGAGGAGTAGGAACTGGCTGAACAGTATATCCTCCACTAGCTGCAAGCATTGCACACAGTGGTCCTTCTGTAGATTTAGGGATTTTTTCTTTACACTTAGCTGGGGCTAGTTCTATTTTAGGCTCTGTTAATTTTATCTCAACAGTTATTAATATGCGTGCAGAAGGCATAAGATTTGATAAGGTTCCTTTGTTTGTGTGGTCAGTATTTTTAACTACTATTTTACTTCTACTTTCTCTACCTGTGTTAGCCGGGGCCATTACTATATTACTTACAGATCGTAATTTAAACACA
>AA_BO00_200421_12
AACTGCTCTTAGTATATTAATTCGAACAGAACTGGGACAACCTGGTAGATTTATTGGCAATGACCAGATTTACAATGTAATTGTAACTGCTCATGCTTTTGTTATAATTTTTTTCTTAGTAATACCAGTGATAATCGGAGGGTTTGGAAATTGATTAATTCCCCTAATGCTAGGTGCTCCAGATATAGCATTTCCTCGTATAAATAATATAAGATTCTGACTATTACCTCCTTCTCTAACCCTGCTCCTGTCTAGGGGGCTAATTGAAAGAGGAGTAGGAACTGGCTGAACAGTATACCCTCCGCTAGCTGCAAGCATTGCACACAGTGGTCCTTCTGTAGATTTAGGAATTTTTTCTTTACACTTAGCTGGGGCTAGTTCTATTTTAGGCTCTGTTAATTTTATCTCAACAGTTATTAATATGCGTGCAGAGGGCATAAGATTTGATAAGGTTCCTTTGTTTGTATGGTCAGTACTTTTAACTACTATTTTACTTCTACTTTCTCTACCTGTGTTAGCCGGGGCCATTACTATATTACTTACAGATCGTAATTTAAACACA
>AA_BO00_200421_13
AACTGCTCTTAGTATATTAATTCGAACAGAACTGGGACAACCTGGTAGATTTATTGGCAATGACCAGATTTACAATGTAATTGTAACTGCTCATGCTTTTGTTATAATTTTTTTCTTAGTAATACCAGTGATAATCGGAGGGTTTGGAAATTGATTAATTCCCCTAATGCTAGGTGCTCCAGATATAGCATTTCCTCGTATAAATAATATAAGATTCTGACTATTACCTCCTTCTCTAACCCTGCTCCTGTCTAGGGGGCTAATTGAAAGAGGAGTAGGAACTGGCTGAACAGTATACCCTCCGCTAGCTGCAAGCATTGCACACAGTGGTCCTTCTGTAGATTTAGGAATTTTTTCTTTACACTTAGCTGGGGCTAGTTCTATTTTAGGCTCTGTTAATTTTATCTCAACAGTTATTAATATGCGTGCAGAGGGCATAAGATTTGATAAGGTTCCTTTGTTTGTATGGTCAGTATTTTTAACTACTATTTTACTTCTACTTTCTCTACCTGTGTTAGCCGGGGCCATTACTATATTACTTACAGATCGTAATTTAAACACA
>AA_BO00_200421_14
AACTGCTCTTAGTATATTAATTCGAACAGAACTGGGACAACCTGGTAGATTTATTGGCAATGACCAGATTTACAATGTAATTGTAACTGCTCATGCTTTTGTTATAATTTTTTTCTTAGTAATACCAGTGATAATCGGAGGGTTTGGAAATTGATTAATTCCCCTAATGCTAGGTGCTCCAGATATAGCATTTCCTCGTATAAATAATATAAGATTCTGACTATTACCTCCTTCTCTAACCCTGCTCCTGTCTAGGGGGCTAATTGAAAGAGGAGTAGGAACTGGCTGAACAGTATACCCTCCGCTAGCTGCAAGCATTGCACACAGTGGTCCTTCTGTAGATTTAGGAATTTTTTCTTTACACTTAGCTGGGGCTAGTTCTATTTTAGGCTCTGTTAATTTTATCTCAACAGTTATTAATATGCGTGCAGAGGGCATAAGATTTGATAAGGTTCCTTTGTTTGTATGGTCAGTATTTTTAACTACTATTTTACTTCTACTTTCTCTACCTGTGTTAGCCGGGGCCATTACTATATTACTTACAGATCGTAATTTAAACACA
>AA_BO00_200421_15
AACTGCTCTTAGTATATTAATTCGAACAGAACTGGGACAACCTGGTAGATTTATTGGCAATGACCAGATTTACAATGTAATTGTAACTGCTCATGCTTTTGTTATAATTTTTTTCTTAGTAATACCAGTGATAATCGGAGGGTTTGGAAATTGATTAATTCCCCTAATGCTAGGTGCTCCAGATATAGCATTTCCTCGTATAAATAATATAAGATTCTGACTATTACCTCCTTCTCTAACCCTGCTCCTGTCTAGGGGGCTAATTGAAAGAGGAGTAGGAACTGGCTGAACAGTATACCCTCCGCTAGCTGCAAGCATTGCACACAGTGGTCCTTCTGTAGATTTAGGAATTTTTTCTTTACACTTAGCTGGGGCTAGTTCTATTTTAGGCTCTGTTAATTTTATCTCAACAGTTATTAATATGCGTGCAGAGGGCATAAGATTTGATAAGGTTCCTTTGTTTGTATGGTCAGTATTTTTAACTACTATTTTACTTCTACTTTCTCTACCTGTGTTAGCCGGGGCCATTACTATATTACTTACAGATCGTAATTTAAACACA
>AA_BO00_200421_16
AACTGCTCTTAGTATATTAATTCGAACAGAACTGGGACAACCTGGTAGATTTATTGGCAATGACCAGATTTACAATGTAATTGTAACTGCTCATGCTTTTGTTATAATTTTTTTCTTAGTAATACCAGTGATAATCGGAGGGTTTGGAAATTGATTAATTCCCCTAATGCTAGGTGCTCCAGATATAGCATTTCCTCGTATAAATAATATAAGATTCTGACTATTACCTCCTTCTCTAACCCTGCTCCTGTCTAGGGGGCTAATTGAAAGAGGAGTAGGAACTGGCTGAACAGTATACCCTCCGCTAGCTGCAAGCATTGCACACAGTGGTCCTTCTGTAGATTTAGGAATTTTTTCTTTACACTTAGCTGGGGCTAGTTCTATTTTAGGCTCTGTTAATTTTATCTCAACAGTTATTAATATGCGTGCAGAGGGCATAAGATTTGATAAGGTTCCTTTGTTTGTATGGTCAGTATTTTTAACTACTATTTTACTTCTACTTTCTCTACCTGTGTTAGCCGGGGCCATTACTATATTACTTACAGATCGTAATTTAAACACA
>AA_BO00_200421_17
AACTGCTCTTAGTATATTAATTCGAACAGAACTGGGACAACCTGGTAGATTTATTGGCAATGACCAGATTTACAATGTAATTGTAACTGCTCATGCTTTTGTTATAATTTTTTTCTTAGTAATACCAGTGATAATCGGAGGGTTTGGAAATTGATTAATTCCCCTAATGCTAGGTGCTCCAGATATAGCATTTCCTCGTATAAATAATATAAGATTCTGACTATTACCTCCTTCTCTAACCCTGCTCCTGTCTAGGGGGCTAATTGAAAGAGGAGTAGGAACTGGCTGAACAGTATACCCTCCGCTAGCTGCAAGCATTGCACACAGTGGTCCTTCTGTAGATTTAGGAATTTTTTCTTTACACTTAGCTGGGGCTAGTTCTATTTTAGGCTCTGTTAATTTTATCTCAACAGTTATTAATATGCGTGCAGAGGGCATAAGATTTGATAAGGTTCCTTTGTTTGTATGGTCAGTACTTTTAACTACTATTTTACTTCTACTTTCTCTACCTGTGTTAGCCGGGGCCATTACTATATTACTTACAGATCGTAATTTAAACACA
>AA_BO00_200421_18
AACTGCTCTTAGTATATTAATTCGAACAGAACTGGGACAACCTGGTAGATTTATTGGCAATGACCAGATTTACAATGTAATTGTAACTGCTCATGCTTTTGTTATAATTTTTTTCTTAGTAATACCAGTGATAATCGGAGGGTTTGGAAATTGATTAATTCCCCTAATGCTAGGTGCTCCAGATATAGCATTTCCTCGTATAAATAATATAAGATTCTGACTATTACCTCCTTCTCTAACCCTGCTCCTGTCTAGGGGGCTAATTGAAAGAGGAGTAGGAACTGGCTGAACAGTATACCCTCCGCTAGCTGCAAGCATTGCACACAGTGGTCCTTCTGTAGATTTAGGAATTTTTTCTTTACACTTAGCTGGGGCTAGTTCTATTTTAGGCTCTGTTAATTTTATCTCAACAGTTATTAATATGCGTGCAGAGGGCATAAGATTTGATAAGGTTCCTTTGTTTGTATGGTCAGTACTTTTAACTACTATTTTACTTCTACTTTCTCTACCTGTGTTAGCCGGGGCCATTACTATATTACTTACAGATCGTAATTTAAACACA
>AA_BO00_200421_19
AACTGCTCTTAGTATATTAATTCGAACAGAACTGGGACAACCTGGTAGATTTATTGGCAATGACCAGATTTACAATGTAATTGTAACTGCTCATGCTTTTGTTATAATTTTTTTCTTAGTTATACCAGTGATAATCGGAGGGTTTGGAAATTGATTAATTCCCCTAATGCTAGGTGCCCCAGATATAGCATTTCCTCGCATAAATAATATAAGATTCTGACTATTACCTCCTTCTCTAACCCTGCTCCTGTCTAGGGGGTTAATTGAGAGAGGAGTAGGAACTGGCTGAACAGTGTATCCTCCGCTAGCCGCAAGCATTGCACACAGTGGTCCTTCTGTAGATTTAGGAATTTTTTCTTTACACTTAGCTGGGGCTAGTTCTATTTTAGGCTCTGTTAATTTTATCTCAACAGTTATTAATATGCGCGCAGAAGGCATAAGATTTGATAAGGTTCCTTTGTTTGTGTGGTCAGTATTTTTAACTACTATTTTACTTCTACTTTCTCTACCTGTATTAGCCGGGGCCATTACTATATTACTTACAGATCGTAATTTAAACACA
>AA_BO00_200421_20
AACTGCTCTTAGTATATTAATTCGAACAGAACTGGGACAACCTGGTAGATTTATTGGCAATGACCAGATTTACAATGTAATTGTAACTGCTCATGCTTTTGTTATAATTTTTTTCTTAGTAATACCAGTGATAATCGGAGGGTTTGGAAATTGATTAATTCCCCTAATGCTAGGTGCTCCAGATATAGCATTTCCTCGTATAAATAATATAAGATTCTGACTATTACCTCCTTCTCTAACCCTGCTCCTGTCTAGGGGGCTAATTGAAAGAGGAGTAGGAACTGGCTGAACAGTATACCCTCCGCTAGCTGCAAGCATTGCACACAGTGGTCCTTCTGTAGATTTAGGAATTTTTTCTTTACACTTAGCTGGGGCTAGTTCTATTTTAGGCTCTGTTAATTTTATCTCAACAGTTATTAATATGCGTGCAGAGGGCATAAGATTTGATAAGGTTCCTTTGTTTGTATGGTCAGTATTTTTAACTACTATTTTACTTCTACTTTCTCTACCTGTGTTAGCCGGGGCCATTACTATATTACTTACAGATCGTAATTTAAACACA
>AA_BO00_200421_21
AACTGCTCTTAGTATATTAATTCGAACAGAACTGGGACAACCTGGTAGATTTATTGGCAATGACCAGATTTACAATGTAATTGTAACTGCTCATGCTTTTGTTATAATTTTTTTCTTAGTAATACCAGTGATAATCGGAGGGTTTGGAAATTGATTAATTCCCCTAATGCTAGGTGCTCCAGATATAGCATTTCCTCGTATAAATAATATAAGATTCTGACTATTACCTCCTTCTCTAACCCTGCTCCTGTCTAGGGGGCTAATTGAAAGAGGAGTAGGAACTGGCTGAACAGTATACCCTCCGCTAGCTGCAAGCATTGCACACAGTGGTCCTTCTGTAGATTTAGGAATTTTTTCTTTACACTTAGCTGGGGCTAGTTCTATTTTAGGCTCTGTTAATTTTATCTCAACAGTTATTAATATGCGTGCAGAGGGCATAAGATTTGATAAGGTTCCTTTGTTTGTATGGTCAGTATTTTTAACTACTATTTTACTTCTACTTTCTCTACCTGTGTTAGCCGGGGCCATTACTATATTACTTACAGATCGTAATTTAAACACA
>AA_BO00_200421_22
AACTGCTCTTAGTATATTAATTCGAACAGAACTGGGACAACCTGGTAGATTTATTGGCAATGACCAGATTTACAATGTAATTGTAACTGCTCATGCTTTTGTTATAATTTTTTTCTTAGTAATACCAGTGATAATCGGAGGGTTTGGAAATTGATTAATTCCCCTAATGCTAGGTGCTCCAGATATAGCATTTCCTCGTATAAATAATATAAGATTCTGACTATTACCTCCTTCTCTAACCCTGCTCCTGTCTAGGGGGCTAATTGAAAGAGGAGTAGGAACTGGCTGAACAGTATACCCTCCGCTAGCTGCAAGCATTGCACACAGTGGTCCTTCTGTAGATTTAGGAATTTTTTCTTTACACTTAGCTGGGGCTAGTTCTATTTTAGGCTCTGTTAATTTTATCTCAACAGTTATTAATATGCGTGCAGAGGGCATAAGATTTGATAAGGTTCCTTTGTTTGTATGGTCAGTATTTTTAACTACTATTTTACTTCTACTTTCTCTACCTGTGTTAGCCGGGGCCATTACTATATTACTTACAGATCGTAATTTAAACACA
>AA_BO00_200421_23
AACTGCTCTTAGTATATTAATTCGAACAGAACTGGGACAACCTGGTAGATTTATTGGCAATGACCAGATTTACAATGTAATTGTAACTGCTCATGCTTTTGTTATAATTTTTTTCTTAGTAATACCAGTGATAATCGGAGGGTTTGGAAATTGATTAATTCCCCTAATGCTAGGTGCTCCAGATATAGCATTTCCTCGTATAAATAATATAAGATTCTGACTATTACCTCCTTCTCTAACCCTGCTCCTGTCTAGGGGGCTAATTGAAAGAGGAGTAGGAACTGGCTGAACAGTATACCCTCCGCTAGCTGCAAGCATTGCACACAGTGGTCCTTCTGTAGATTTAGGAATTTTTTCTTTACACTTAGCTGGGGCTAGTTCTATTTTAGGCTCTGTTAATTTTATCTCAACAGTTATTAATATGCGTGCAGAGGGCATAAGATTTGATAAGGTTCCTTTGTTTGTATGGTCAGTACTTTTAACTACTATTTTACTTCTACTTTCTCTACCTGTGTTAGCCGGGGCCATTACTATATTACTTACAGATCGTAATTTAAACACA
>AA_BO00_200421_24
AACTGCTCTTAGTATATTAATTCGAACAGAACTGGGACAACCTGGTAGATTTATTGGCAATGACCAGATTTACAATGTAATTGTAACTGCTCATGCTTTTGTTATAATTTTTTTCTTAGTAATACCAGTGATAATCGGAGGGTTTGGAAATTGATTAATTCCCCTAATGCTAGGTGCTCCAGATATAGCATTTCCTCGTATAAATAATATAAGATTCTGACTATTACCTCCTTCTCTAACCCTGCTCCTGTCTAGGGGGCTAATTGAAAGAGGAGTAGGAACTGGCTGAACAGTATACCCTCCGCTAGCTGCAAGCATTGCACACAGTGGTCCTTCTGTAGATTTAGGAATTTTTTCTTTACACTTAGCTGGGGCTAGTTCTATTTTAGGCTCTGTTAATTTTATCTCAACAGTTATTAATATGCGTGCAGAGGGCATAAGATTTGATAAGGTTCCTTTGTTTGTATGGTCAGTACTTTTAACTACTATTTTACTTCTACTTTCTCTACCTGTGTTAGCCGGGGCCATTACTATATTACTTACAGATCGTAATTTAAACACA
>AA_BO00_200421_25
AACTGCTCTTAGTATATTAATTCGAACAGAACTGGGACAACCTGGTAGATTTATTGGCAATGACCAGATTTACAATGTAATTGTAACTGCTCATGCTTTTGTTATAATTTTTTTCTTAGTAATACCAGTGATAATCGGAGGGTTTGGAAATTGATTAATTCCCCTAATGCTAGGTGCTCCAGATATAGCATTTCCTCGTATAAATAATATAAGATTCTGACTATTACCTCCTTCTCTAACCCTGCTCCTGTCTAGGGGGCTAATTGAAAGAGGAGTAGGAACTGGCTGAACAGTATACCCTCCGCTAGCTGCAAGCATTGCACACAGTGGTCCTTCTGTAGATTTAGGAATTTTTTCTTTACACTTAGCTGGGGCTAGTTCTATTTTAGGCTCTGTTAATTTTATCTCAACAGTTATTAATATGCGTGCAGAGGGCATAAGATTTGATAAGGTTCCTTTGTTTGTATGGTCAGTACTTTTAACTACTATTTTACTTCTACTTTCTCTACCTGTGTTAGCCGGGGCCATTACTATATTACTTACAGATCGTAATTTAAACACA
>AA_BO02_200416_01
AACTGCTCTTAGTATATTAATTCGAACAGAACTGGGACAACCTGGTAGATTTATTGGCAATGACCAGATTTACAATGTAATTGTAACTGCTCATGCTTTTGTTATAATTTTTTTCTTAGTAATACCAGTGATAATCGGAGGGTTTGGAAATTGATTAATTCCCCTAATGCTAGGTGCTCCAGATATAGCATTTCCTCGTATAAATAATATAAGATTCTGACTATTACCTCCTTCTCTAACCCTGCTCCTGTCTAGGGGGCTAATTGAAAGAGGAGTAGGAACTGGCTGAACAGTATACCCTCCGCTAGCTGCAAGCATTGCACACAGTGGTCCTTCTGTAGATTTAGGAATTTTTTCTTTACACTTAGCTGGGGCTAGTTCTATTTTAGGCTCTGTTAATTTTATCTCAACAGTTATTAATATGCGTGCAGAGGGCATAAGATTTGATAAGGTTCCTTTGTTTGTATGGTCAGTATTTTTAACTACTATTTTACTTCTACTTTCTCTACCTGTGTTAGCCGGGGCCATTACTATATTACTTACAGATCGTAATTTAAACACA
>AA_BO02_200416_02
AACTGCTCTTAGTATATTAATTCGAACAGAACTGGGACAACCTGGTAGATTTATTGGCAATGACCAGATTTACAATGTAATTGTAACTGCTCATGCTTTTGTTATAATTTTTTTCTTAGTAATACCAGTGATAATCGGAGGGTTTGGAAATTGATTAATTCCCCTAATGCTAGGTGCTCCAGATATAGCATTTCCTCGTATAAATAATATAAGATTCTGACTATTACCTCCTTCTCTAACCCTGCTCCTGTCTAGGGGGCTAATTGAAAGAGGAGTAGGAACTGGCTGAACAGTATACCCTCCGCTAGCTGCAAGCATTGCACACAGTGGTCCTTCTGTAGATTTAGGAATTTTTTCTTTACACTTAGCTGGGGCTAGTTCTATTTTAGGCTCTGTTAATTTTATCTCAACAGTTATTAATATGCGTGCAGAGGGCATAAGATTTGATAAGGTTCCTTTGTTTGTATGGTCAGTATTTTTAACTACTATTTTACTTCTACTTTCTCTACCTGTGTTAGCCGGGGCCATTACTATATTACTTACAGATCGTAATTTAAACACA
>AA_BO02_200416_03
AACTGCTCTCAGTATATTAATTCGAACAGAACTAGGACAACCGGGAAGGTTTATTGGCAACGACCAAATCTACAATGTAATTGTAACTGCCCACGCTTTTGTTATAATTTTTTTCTTAGTTATACCAGTAATAATTGGGGGATTTGGAAACTGATTAATTCCTCTAATACTAGGCGCCCCAGATATGGCATTTCCTCGTATAAATAATATAAGATTCTGACTATTACCTCCTTCTCTAACCTTGCTCTTATCGAGAGGGCTGATTGAAAGGGGAGTGGGGACTGGTTGAACAGTATACCCTCCGCTAGCCGCAAGTATTGCACACAGCGGTCCTTCTGTGGATTTAGGAATTTTCTCCTTACACCTAGCAGGTGCCAGATCTATTTTAGGTTCTGTTAATTTTATTTCAACAGTTATTAATATACGAGCAGAAGGCATAAGATTCGATAAAGTTCCCTTGTTTGTATGATCGGTGTTTTTAACCACTATTCTGCTTCTCCTCTCTCTGCCTGTTTTAGCAGGGGCCATTACTATATTACTCACAGACCGTAATTTAAACACC
>AA_BO07_190402_01
AACTGCTCTTAGTATATTAATTCGAACAGAACTGGGACAACCTGGTAGATTTATTGGCAATGACCAGATTTACAATGTAATTGTAACTGCTCATGCTTTTGTTATAATTTTTTTCTTAGTAATACCAGTGATAATCGGAGGGTTTGGAAATTGATTAATTCCCCTAATGCTAGGTGCTCCAGATATAGCATTTCCTCGTATAAATAATATAAGATTCTGACTATTACCTCCTTCTCTAACCCTGCTCCTGTCTAGGGGGCTAATTGAAAGAGGAGTAGGAACTGGCTGAACAGTATACCCTCCGCTAGCTGCAAGCATTGCACACAGTGGTCCTTCTGTAGATTTAGGAATTTTTTCTTTACACTTAGCTGGGGCTAGTTCTATTTTAGGCTCTGTTAATTTTATCTCAACAGTTATTAATATGCGTGCAGAGGGCATAAGATTTGATAAGGTTCCTTTGTTTGTATGGTCAGTATTTTTAACTACTATTTTACTTCTACTTTCTCTACCTGTGTTAGCCGGGGCCATTACTATATTACTTACAGATCGTAATTTAAACACA
>AA_BO07_190402_02
AACTGCTCTTAGTATATTAATTCGAACAGAACTGGGGCAACCAGGTAGATTTATTGGCAATGACCAGATTTACAATGTAATTGTAACTGCTCATGCTTTTGTTATAATTTTTTTCTTAGTAATACCAGTGATAATCGGAGGATTTGGAAATTGATTAATTCCCCTAATGCTAGGTGCCCCAGACATAGCATTTCCTCGTATAAATAATATAAGATTCTGACTATTACCTCCTTCTCTAACCTTGCTCCTGTCAAGGGGGTTAATTGAAAGAGGAGTAGGAACTGGCTGAACAGTATACCCCCCGCTAGCTGCAAGCATTGCACACAGTGGTCCTTCTGTAGATTTAGGAATTTTTTCTTTACACTTAGCTGGGGCTAGTTCTATTCTAGGCTCTGTTAATTTTATCTCAACAGTTATTAATATGCGTGCAGAAGGCATAAGATTTGATAAGGTTCCTTTGTTTGTGTGGTCAGTATTTTTAACTACTATTTTACTTCTACTTTCTCTGCCTGTGCTAGCAGGGGCCATTACTATATTACTTACAGATCGTAATTTAAACACA
>AA_BO07_190402_03
AACTGCTCTTAGTATATTAATTCGAACAGAACTGGGGCAACCAGGTAGATTTATTGGCAATGACCAGATTTACAATGTAATTGTAACTGCTCATGCTTTTGTTATAATTTTTTTCTTAGTAATACCAGTGATAATCGGAGGATTTGGAAATTGATTAATTCCCCTAATGCTAGGTGCCCCAGACATAGCATTTCCTCGTATAAATAATATAAGATTCTGACTATTACCTCCTTCTCTAACCTTGCTCCTGTCAAGGGGGTTAATTGAAAGAGGAGTAGGAACTGGCTGAACAGTATACCCCCCGCTAGCTGCAAGCATTGCACACAGTGGTCCTTCTGTAGATTTAGGAATTTTTTCTTTACACTTAGCTGGGGCTAGTTCTATTCTAGGCTCTGTTAATTTTATCTCAACAGTTATTAATATGCGTGCAGAAGGCATAAGATTTGATAAGGTTCCTTTGTTTGTGTGGTCAGTATTTTTAACTACTATTTTACTTCTACTTTCTCTGCCTGTGCTAGCAGGGGCCATTACTATATTACTTACAGATCGTAATTTAAACACA
>AA_BO07_190402_10
AACTGCTCTTAGTATATTAATTCGAACAGAACTGGGACAACCTGGTAGATTTATTGGCAATGACCAGATTTACAATGTAATTGTAACTGCTCATGCTTTTGTTATAATTTTTTTCTTAGTAATACCAGTGATAATCGGAGGGTTTGGAAATTGATTAATTCCCCTAATGCTAGGTGCTCCAGATATAGCATTTCCTCGTATAAATAATATAAGATTCTGACTATTACCTCCTTCTCTAACCCTGCTCCTGTCTAGGGGGCTAATTGAAAGAGGAGTAGGAACTGGCTGAACAGTATACCCTCCGCTAGCTGCAAGCATTGCACACAGTGGTCCTTCTGTAGATTTAGGAATTTTTTCTTTACACTTAGCTGGGGCTAGTTCTATTTTAGGCTCTGTTAATTTTATCTCAACAGTTATTAATATGCGTGCAGAGGGCATAAGATTTGATAAGGTTCCTTTGTTTGTATGGTCAGTATTTTTAACTACTATTTTACTTCTACTTTCTCTACCTGTGTTAGCCGGGGCCATTACTATATTACTTACAGATCGTAATTTAAACACA
>AA_BO07_200421_12
AACTGCTCTTAGTATATTAATTCGAACAGAACTGGGACAACCTGGTAGATTTATTGGCAATGACCAGATTTACAATGTAATTGTAACTGCTCATGCTTTTGTTATAATTTTTTTCTTAGTAATACCAGTGATAATCGGAGGGTTTGGAAATTGATTAATTCCCCTAATGCTAGGTGCTCCAGATATAGCATTTCCTCGTATAAATAATATAAGATTCTGACTATTACCTCCTTCTCTAACCCTGCTCCTGTCTAGGGGGCTAATTGAAAGAGGAGTAGGAACTGGCTGAACAGTATACCCTCCGCTAGCTGCAAGCATTGCACACAGTGGTCCTTCTGTAGATTTAGGAATTTTTTCTTTACACTTAGCTGGGGCTAGTTCTATTTTAGGCTCTGTTAATTTTATCTCAACAGTTATTAATATGCGTGCAGAGGGCATAAGATTTGATAAGGTTCCTTTGTTTGTATGGTCAGTATTTTTAACTACTATTTTACTTCTACTTTCTCTACCTGTGTTAGCCGGGGCCATTACTATATTACTTACAGATCGTAATTTAAACACA
>AA_BO07_200421_13
AACTGCTCTTAGTATATTAATTCGAACAGAACTGGGACAACCTGGTAGATTTATTGGCAATGACCAGATTTACAATGTAATTGTAACTGCTCATGCTTTTGTTATAATTTTTTTCTTAGTAATACCAGTGATAATCGGAGGGTTTGGAAATTGATTAATTCCCCTAATGCTAGGTGCTCCAGATATAGCATTTCCTCGTATAAATAATATAAGATTCTGACTATTACCTCCTTCTCTAACCCTGCTCCTGTCTAGGGGGCTAATTGAAAGAGGAGTAGGAACTGGCTGAACAGTATACCCTCCGCTAGCTGCAAGCATTGCACACAGTGGTCCTTCTGTAGATTTAGGAATTTTTTCTTTACACTTAGCTGGGGCTAGTTCTATTTTAGGCTCTGTTAATTTTATCTCAACAGTTATTAATATGCGTGCAGAGGGCATAAGATTTGATAAGGTTCCTTTGTTTGTATGGTCAGTATTTTTAACTACTATTTTACTTCTACTTTCTCTACCTGTGTTAGCCGGGGCCATTACTATATTACTTACAGATCGTAATTTAAACACA
>AA_BO07_200421_15
AACTGCTCTTAGTATATTAATTCGAACAGAACTGGGACAACCTGGTAGATTTATTGGCAATGACCAGATTTACAATGTAATTGTAACTGCTCATGCTTTTGTTATAATTTTTTTCTTAGTAATACCAGTGATAATCGGAGGGTTTGGAAATTGATTAATTCCCCTAATGCTAGGTGCTCCAGATATAGCATTTCCTCGTATAAATAATATAAGATTCTGACTATTACCTCCTTCTCTAACCCTGCTCCTGTCTAGGGGGCTAATTGAAAGAGGAGTAGGAACTGGCTGAACAGTATACCCTCCGCTAGCTGCAAGCATTGCACACAGTGGTCCTTCTGTAGATTTAGGAATTTTTTCTTTACACTTAGCTGGGGCTAGTTCTATTTTAGGCTCTGTTAATTTTATCTCAACAGTTATTAATATGCGTGCAGAGGGCATAAGATTTGATAAGGTTCCTTTGTTTGTATGGTCAGTATTTTTAACTACTATTTTACTTCTACTTTCTCTACCTGTGTTAGCCGGGGCCATTACTATATTACTTACAGATCGTAATTTAAACACA
>AA_BO07_200421_16
AACTGCTCTTAGTATATTAATTCGAACAGAACTGGGACAACCTGGTAGATTTATTGGCAATGACCAGATTTACAATGTAATTGTAACTGCTCATGCTTTTGTTATAATTTTTTTCTTAGTAATACCAGTGATAATCGGAGGGTTTGGAAATTGATTAATTCCCCTAATGCTAGGTGCTCCAGATATAGCATTTCCTCGTATAAATAATATAAGATTCTGACTATTACCTCCTTCTCTAACCCTGCTCCTGTCTAGGGGGCTAATTGAAAGAGGAGTAGGAACTGGCTGAACAGTATACCCTCCGCTAGCTGCAAGCATTGCACACAGTGGTCCTTCTGTAGATTTAGGAATTTTTTCTTTACACTTAGCTGGGGCTAGTTCTATTTTAGGCTCTGTTAATTTTATCTCAACAGTTATTAATATGCGTGCAGAGGGCATAAGATTTGATAAGGTTCCTTTGTTTGTATGGTCAGTATTTTTAACTACTATTTTACTTCTACTTTCTCTACCTGTGTTAGCCGGGGCCATTACTATATTACTTACAGATCGTAATTTAAACACA
>AA_BO07_200421_17
AACTGCTCTTAGTATATTAATTCGAACAGAACTGGGACAACCTGGTAGATTTATTGGCAATGACCAGATTTACAATGTAATTGTAACTGCTCATGCTTTTGTTATAATTTTTTTCTTAGTAATACCAGTGATAATCGGAGGGTTTGGAAATTGATTAATTCCCCTAATGCTAGGTGCTCCAGATATAGCATTTCCTCGTATAAATAATATAAGATTCTGACTATTACCTCCTTCTCTAACCCTGCTCCTGTCTAGGGGGCTAATTGAAAGAGGAGTAGGAACTGGCTGAACAGTATACCCTCCGCTAGCTGCAAGCATTGCACACAGTGGTCCTTCTGTAGATTTAGGAATTTTTTCTTTACACTTAGCTGGGGCTAGTTCTATTTTAGGCTCTGTTAATTTTATCTCAACAGTTATTAATATGCGTGCAGAGGGCATAAGATTTGATAAGGTTCCTTTGTTTGTATGGTCAGTATTTTTAACTACTATTTTACTTCTACTTTCTCTACCTGTGTTAGCCGGGGCCATTACTATATTACTTACAGATCGTAATTTAAACACA
>AA_BO07_200421_18
AACTGCTCTTAGTATATTAATTCGAACAGAACTGGGACAACCTGGTAGATTTATTGGCAATGACCAGATTTACAATGTAATTGTAACTGCTCATGCTTTTGTTATAATTTTTTTCTTAGTAATACCAGTGATAATCGGAGGGTTTGGAAATTGATTAATTCCCCTAATGCTAGGTGCTCCAGATATAGCATTTCCTCGTATAAATAATATAAGATTCTGACTATTACCTCCTTCTCTAACCCTGCTCCTGTCTAGGGGGCTAATTGAAAGAGGAGTAGGAACTGGCTGAACAGTATACCCTCCGCTAGCTGCAAGCATTGCACACAGTGGTCCTTCTGTAGATTTAGGAATTTTTTCTTTACACTTAGCTGGGGCTAGTTCTATTTTAGGCTCTGTTAATTTTATCTCAACAGTTATTAATATGCGTGCAGAGGGCATAAGATTTGATAAGGTTCCTTTGTTTGTATGGTCAGTATTTTTAACTACTATTTTACTTCTACTTTCTCTACCTGTGTTAGCCGGGGCCATTACTATATTACTTACAGATCGTAATTTAAACACA
>AA_BO07_200421_19
AACTGCTCTTAGTATATTAATTCGAACAGAACTGGGACAACCTGGTAGATTTATTGGCAATGACCAGATTTACAATGTAATTGTAACTGCTCATGCTTTTGTTATAATTTTTTTCTTAGTAATACCAGTGATAATCGGAGGGTTTGGAAATTGATTAATTCCCCTAATGCTAGGTGCTCCAGATATAGCATTTCCTCGTATAAATAATATAAGATTCTGACTATTACCTCCTTCTCTAACCCTGCTCCTGTCTAGGGGGCTAATTGAAAGAGGAGTAGGAACTGGCTGAACAGTATACCCTCCGCTAGCTGCAAGCATTGCACACAGTGGTCCTTCTGTAGATTTAGGAATTTTTTCTTTACACTTAGCTGGGGCTAGTTCTATTTTAGGCTCTGTTAATTTTATCTCAACAGTTATTAATATGCGTGCAGAGGGCATAAGATTTGATAAGGTTCCTTTGTTTGTATGGTCAGTACTTTTAACTACTATTTTACTTCTACTTTCTCTACCTGTGTTAGCCGGGGCCATTACTATATTACTTACAGATCGTAATTTAAACACA
>AA_BO07_200421_20
AACTGCTCTTAGTATATTAATTCGAACAGAACTGGGACAACCTGGTAGATTTATTGGCAATGACCAGATTTACAATGTAATTGTAACTGCTCATGCTTTTGTTATAATTTTTTTCTTAGTAATACCAGTGATAATCGGAGGGTTTGGAAATTGATTAATTCCCCTAATGCTAGGTGCTCCAGATATAGCATTTCCTCGTATAAATAATATAAGATTCTGACTATTACCTCCTTCTCTAACCCTGCTCCTGTCTAGGGGGCTAATTGAAAGAGGAGTAGGAACTGGCTGAACAGTATACCCTCCGCTAGCTGCAAGCATTGCACACAGTGGTCCTTCTGTAGATTTAGGAATTTTTTCTTTACACTTAGCTGGGGCTAGTTCTATTTTAGGCTCTGTTAATTTTATCTCAACAGTTATTAATATGCGTGCAGAGGGCATAAGATTTGATAAGGTTCCTTTGTTTGTATGGTCAGTATTTTTAACTACTATTTTACTTCTACTTTCTCTACCTGTGTTAGCCGGGGCCATTACTATATTACTTACAGATCGTAATTTAAACACA
>AA_BO07_200421_21
AACTGCTCTTAGTATATTAATTCGAACAGAACTGGGACAACCTGGTAGATTTATTGGCAATGACCAGATTTACAATGTAATTGTAACTGCTCATGCTTTTGTTATAATTTTTTTCTTAGTAATACCAGTGATAATCGGAGGGTTTGGAAATTGATTAATTCCCCTAATGCTAGGTGCTCCAGATATAGCATTTCCTCGTATAAATAATATAAGATTCTGACTATTACCTCCTTCTCTAACCCTGCTCCTGTCTAGGGGGCTAATTGAAAGAGGAGTAGGAACTGGCTGAACAGTATACCCTCCGCTAGCTGCAAGCATTGCACACAGTGGTCCTTCTGTAGATTTAGGAATTTTTTCTTTACACTTAGCTGGGGCTAGTTCTATTTTAGGCTCTGTTAATTTTATCTCAACAGTTATTAATATGCGTGCAGAGGGCATAAGATTTGATAAGGTTCCTTTGTTTGTATGGTCAGTATTTTTAACTACTATTTTACTTCTACTTTCTCTACCTGTGTTAGCCGGGGCCATTACTATATTACTTACAGATCGTAATTTAAACACA
>AA_BO07_200421_22
AACTGCTCTTAGTATATTAATTCGAACAGAACTGGGACAACCTGGTAGATTTATTGGCAATGACCAGATTTACAATGTAATTGTAACTGCTCATGCTTTTGTTATAATTTTTTTCTTAGTAATACCAGTGATAATCGGAGGGTTTGGAAATTGATTAATTCCCCTAATGCTAGGTGCTCCAGATATAGCATTTCCTCGTATAAATAATATAAGATTCTGACTATTACCTCCTTCTCTAACCCTGCTCCTGTCTAGGGGGCTAATTGAAAGAGGAGTAGGAACTGGCTGAACAGTATACCCTCCGCTAGCTGCAAGCATTGCACACAGTGGTCCTTCTGTAGATTTAGGAATTTTTTCTTTACACTTAGCTGGGGCTAGTTCTATTTTAGGCTCTGTTAATTTTATCTCAACAGTTATTAATATGCGTGCAGAGGGCATAAGATTTGATAAGGTTCCTTTGTTTGTATGGTCAGTATTTTTAACTACTATTTTACTTCTACTTTCTCTACCTGTGTTAGCCGGGGCCATTACTATATTACTTACAGATCGTAATTTAAACACA
>AA_BO07_200421_24
AACTGCTCTTAGTATATTAATTCGAACAGAACTGGGGCAACCAGGTAGATTTATTGGCAATGACCAGATTTACAATGTAATTGTAACTGCTCATGCTTTTGTTATAATTTTTTTCTTAGTAATACCAGTGATAATCGGAGGATTTGGAAATTGATTAATTCCCCTAATGCTAGGTGCCCCAGACATAGCATTTCCTCGTATAAATAATATAAGATTCTGACTATTACCTCCTTCTCTAACCTTGCTCCTGTCAAGGGGGTTAATTGAAAGAGGAGTAGGAACTGGCTGAACAGTATACCCCCCGCTAGCTGCAAGCATTGCACACAGTGGTCCTTCTGTAGATTTAGGAATTTTTTCTTTACACTTAGCTGGGGCTAGTTCTATTCTAGGCTCTGTTAATTTTATCTCAACAGTTATTAATATGCGTGCAGAAGGCATAAGATTTGATAAGGTTCCTTTGTTTGTGTGGTCAGTATTTTTAACTACTATTTTACTTCTACTTTCTCTGCCTGTGCTAGCAGGGGCCATTACTATATTACTTACAGATCGTAATTTAAACACA
>AA_BO07_200421_25
AACTGCTCTTAGTATATTAATTCGAACAGAACTGGGACAACCTGGTAGATTTATTGGCAATGACCAGATTTACAATGTAATTGTAACTGCTCATGCTTTTGTTATAATTTTTTTCTTAGTAATACCAGTGATAATCGGAGGGTTTGGAAATTGATTAATTCCCCTAATGCTAGGTGCTCCAGATATAGCATTTCCTCGTATAAATAATATAAGATTCTGACTATTACCTCCTTCTCTAACCCTGCTCCTGTCTAGGGGGCTAATTGAAAGAGGAGTAGGAACTGGCTGAACAGTATACCCTCCGCTAGCTGCAAGCATTGCACACAGTGGTCCTTCTGTAGATTTAGGAATTTTTTCTTTACACTTAGCTGGGGCTAGTTCTATTTTAGGCTCTGTTAATTTTATCTCAACAGTTATTAATATGCGTGCAGAGGGCATAAGATTTGATAAGGTTCCTTTGTTTGTATGGTCAGTATTTTTAACTACTATTTTACTTCTACTTTCTCTACCTGTGTTAGCCGGGGCCATTACTATATTACTTACAGATCGTAATTTAAACACA
>AA_BO07_200421_26
AACTGCTCTTAGTATATTAATTCGAACAGAACTGGGACAACCTGGTAGATTTATTGGCAATGACCAGATTTACAATGTAATTGTAACTGCTCATGCTTTTGTTATAATTTTTTTCTTAGTAATACCAGTGATAATCGGAGGGTTTGGAAATTGATTAATTCCCCTAATGCTAGGTGCTCCAGATATAGCATTTCCTCGTATAAATAATATAAGATTCTGACTATTACCTCCTTCTCTAACCCTGCTCCTGTCTAGGGGGCTAATTGAAAGAGGAGTAGGAACTGGCTGAACAGTATACCCTCCGCTAGCTGCAAGCATTGCACACAGTGGTCCTTCTGTAGATTTAGGAATTTTTTCTTTACACTTAGCTGGGGCTAGTTCTATTTTAGGCTCTGTTAATTTTATCTCAACAGTTATTAATATGCGTGCAGAGGGCATAAGATTTGATAAGGTTCCTTTGTTTGTATGGTCAGTATTTTTAACTACTATTTTACTTCTACTTTCTCTACCTGTGTTAGCCGGGGCCATTACTATATTACTTACAGATCGTAATTTAAACACA
>AA_BO09_190402_01
AACTGCTCTTAGTATATTAATTCGAACAGAACTGGGACAACCTGGTAGATTTATTGGCAATGACCAGATTTACAATGTAATTGTAACTGCTCATGCTTTTGTTATAATTTTTTTCTTAGTAATACCAGTGATAATCGGAGGGTTTGGAAATTGATTAATTCCCCTAATGCTAGGTGCTCCAGATATAGCATTTCCTCGTATAAATAATATAAGATTCTGACTATTACCTCCTTCTCTAACCCTGCTCCTGTTTAGGGGGCTAATTGAAAGAGGAGTAGGAACTGGCTGAACAGTATACCCTCCGCTAGCTGCAAGCATTGCACACAGTGGTCCTTCTGTAGATTTAGGAATTTTTTCTTTACACTTAGCTGGGGCTAGTTCTATTTTAGGCTCTGTTAATTTTATCTCAACAGTTATTAATATGCGTGCAGAGGGCATAAGATTTGATAAGGTTCCTTTGTTTGTATGGTCAGTATTTTTAACTACTATTTTACTTCTACTTTCTCTACCTGTGTTAGCCGGGGCCATTACTATATTACTTACAGATCGTAATTTAAACACA
>AA_BO11_200421_01
AACTGCTCTTAGTATATTAATTCGAACAGAACTGGGACAACCTGGTAGATTTATTGGCAATGACCAGATTTACAATGTAATTGTAACTGCTCATGCTTTTGTTATAATTTTTTTCTTAGTAATACCAGTGATAATCGGAGGGTTTGGAAATTGATTAATTCCCCTAATGCTAGGTGCTCCAGATATAGCATTTCCTCGTATAAATAATATAAGATTCTGACTATTACCTCCTTCTCTAACCCTGCTCCTGTCTAGGGGGCTAATTGAAAGAGGAGTAGGAACTGGCTGAACAGTATACCCTCCGCTAGCTGCAAGCATTGCACACAGTGGTCCTTCTGTAGATTTAGGAATTTTTTCTTTACACTTAGCTGGGGCTAGTTCTATTTTAGGCTCTGTTAATTTTATCTCAACAGTTATTAATATGCGTGCAGAGGGCATAAGATTTGATAAGGTTCCTTTGTTTGTATGGTCAGTACTTTTAACTACTATTTTACTTCTACTTTCTCTACCTGTGTTAGCCGGGGCCATTACTATATTACTTACAGATCGTAATTTAAACACA
>AA_BO11_200421_02
AACTGCTCTTAGTATATTAATTCGAACAGAACTGGGACAACCTGGTAGATTTATTGGCAATGACCAGATTTACAATGTAATTGTAACTGCTCATGCTTTTGTTATAATTTTTTTCTTAGTAATACCAGTGATAATCGGAGGGTTTGGAAATTGATTAATTCCCCTAATGCTAGGTGCTCCAGATATAGCATTTCCTCGTATAAATAATATAAGATTCTGACTATTACCTCCTTCTCTAACCCTGCTCCTGTCTAGGGGGCTAATTGAAAGAGGAGTAGGAACTGGCTGAACAGTATACCCTCCGCTAGCTGCAAGCATTGCACACAGTGGTCCTTCTGTAGATTTAGGAATTTTTTCTTTACACTTAGCTGGGGCTAGTTCTATTTTAGGCTCTGTTAATTTTATCTCAACAGTTATTAATATGCGTGCAGAGGGCATAAGATTTGATAAGGTTCCTTTGTTTGTATGGTCAGTACTTTTAACTACTATTTTACTTCTACTTTCTCTACCTGTGTTAGCCGGGGCCATTACTATATTACTTACAGATCGTAATTTAAACACA
>AA_BO11_200421_03
AACTGCTCTTAGTATATTAATTCGAACAGAACTGGGACAACCTGGTAGATTTATTGGCAATGACCAGATTTACAATGTAATTGTAACTGCTCATGCTTTTGTTATAATTTTTTTCTTAGTAATACCAGTGATAATCGGAGGGTTTGGAAATTGATTAATTCCCCTAATGCTAGGTGCTCCAGATATAGCATTTCCTCGTATAAATAATATAAGATTCTGACTATTACCTCCTTCTCTAACCCTGCTCCTGTCTAGGGGGCTAATTGAAAGAGGAGTAGGAACTGGCTGAACAGTATACCCTCCGCTAGCTGCAAGCATTGCACACAGTGGTCCTTCTGTAGATTTAGGAATTTTTTCTTTACACTTAGCTGGGGCTAGTTCTATTTTAGGCTCTGTTAATTTTATCTCAACAGTTATTAATATGCGTGCAGAGGGCATAAGATTTGATAAGGTTCCTTTGTTTGTATGGTCAGTACTTTTAACTACTATTTTACTTCTACTTTCTCTACCTGTGTTAGCCGGGGCCATTACTATATTACTTACAGATCGTAATTTAAACACA
>AA_BO11_200421_04
AACTGCTCTTAGTATGTTAATTCGAACAGAGCTGGGGCAACCAGGTAGATTTATTGGCAATGACCAGATTTACAATGTAATTGTAACTGCTCATGCTTTTGTTATAATTTTTTTCTTAGTAATACCAGTGATAATCGGAGGATTTGGAAATTGATTAATTCCCCTAATGCTAGGTGCCCCAGACATAGCATTTCCTCGTATAAATAATATAAGATTCTGACTACTACCTCCTTCTCTAACCTTGCTCCTGTCAAGGGGGTTAATTGAAAGAGGAGTAGGAACTGGCTGAACAGTATACCCCCCACTAGCTGCAAGCATTGCACACAGTGGTCCTTCTGTAGATTTAGGAATTTTTTCTTTACACTTAGCTGGGGCTAGTTCTATTCTAGGCTCTGTTAATTTTATCTCAACAGTTATTAATATGCGTGCAGAAGGCATAAGATTTGATAAGGTTCCTTTGTTTGTGTGGTCAGTATTTTTAACTACTATTTTACTTCTACTTTCTCTACCTGTGCTAGCAGGGGCCATTACTATATTACTTACAGATCGTAATTTAAACACA
>AA_BO11_200421_05
AACTGCTCTTAGTATATTAATTCGAACAGAACTGGGACAACCTGGTAGATTTATTGGCAATGACCAGATTTACAATGTAATTGTAACTGCTCATGCTTTTGTTATAATTTTTTTCTTAGTAATACCAGTGATAATCGGAGGGTTTGGAAATTGATTAATTCCCCTAATGCTAGGTGCTCCAGATATAGCATTTCCTCGTATAAATAATATAAGATTCTGACTATTACCTCCTTCTCTAACCCTGCTCCTGTCTAGGGGGCTAATTGAAAGAGGAGTAGGAACTGGCTGAACAGTATACCCTCCGCTAGCTGCAAGCATTGCACACAGTGGTCCTTCTGTAGATTTAGGAATTTTTTCTTTACACTTAGCTGGGGCTAGTTCTATTTTAGGCTCTGTTAATTTTATCTCAACAGTTATTAATATGCGTGCAGAGGGCATAAGATTTGATAAGGTTCCTTTGTTTGTATGGTCAGTACTTTTAACTACTATTTTACTTCTACTTTCTCTACCTGTGTTAGCCGGGGCCATTACTATATTACTTACAGATCGTAATTTAAACACA
>AA_BO11_200421_06
AACTGCTCTTAGTATATTAATTCGAACAGAACTGGGACAACCTGGTAGATTTATTGGCAATGACCAGATTTACAATGTAATTGTAACTGCTCATGCTTTTGTTATAATTTTTTTCTTAGTAATACCAGTGATAATCGGAGGGTTTGGAAATTGATTAATTCCCCTAATGCTAGGTGCTCCAGATATAGCATTTCCTCGTATAAATAATATAAGATTCTGACTATTACCTCCTTCTCTAACCCTGCTCCTGTCTAGGGGGCTAATTGAAAGAGGAGTAGGAACTGGCTGAACAGTATACCCTCCGCTAGCTGCAAGCATTGCACACAGTGGTCCTTCTGTAGATTTAGGAATTTTTTCTTTACACTTAGCTGGGGCTAGTTCTATTTTAGGCTCTGTTAATTTTATCTCAACAGTTATTAATATGCGTGCAGAGGGCATAAGATTTGATAAGGTTCCTTTGTTTGTATGGTCAGTATTTTTAACTACTATTTTACTTCTACTTTCTCTACCTGTGTTAGCCGGGGCCATTACTATATTACTTACAGATCGTAATTTAAACACA
>AA_BO11_200421_07
AACTGCTCTCAGTATATTAATTCGAACAGAACTAGGACAACCGGGAAGGTTTATTGGCAACGACCAAATCTACAATGTAATTGTAACTGCCCACGCTTTTGTTATAATTTTTTTCTTAGTTATACCAGTAATAATTGGGGGATTTGGAAATTGATTAATTCCTCTAATACTAGGCGCCCCAGATATGGCATTTCCTCGTATAAATAATATAAGATTCTGACTATTACCTCCTTCTCTAACCTTGCTCTTATCGAGAGGGCTGATTGAAAGGGGAGTGGGAACTGGTTGAACAGTATACCCTCCACTAGCCGCAAGTATTGCACACAGCGGTCCTTCTGTGGATTTAGGAATTTTCTCCTTACACCTAGCAGGTGCCAGATCTATTTTAGGTTCTGTTAATTTTATTTCAACAGTTATTAACATACGAGCAGAAGGCATAAGATTCGATAAAGTTCCCTTGTTTGTGTGATCGGTGTTTTTAACCACTATTCTGCTTCTCCTCTCTCTGCCTGTTTTAGCAGGGGCCATTACTATATTACTCACAGACCGTAATCTAAACACC
>AA_BO11_200421_08
AACTGCTCTTAGTATATTAATTCGAACAGAACTGGGACAACCTGGTAGATTTATTGGCAATGACCAGATTTACAATGTAATTGTAACTGCTCATGCTTTTGTTATAATTTTTTTCTTAGTAATACCAGTGATAATCGGAGGGTTTGGAAATTGATTAATTCCCCTAATGCTAGGTGCTCCAGATATAGCATTTCCTCGTATAAATAATATAAGATTCTGACTATTACCTCCTTCTCTAACCCTGCTCCTGTCTAGGGGGCTAATTGAAAGAGGAGTAGGAACTGGCTGAACAGTATACCCTCCGCTAGCTGCAAGCATTGCACACAGTGGTCCTTCTGTAGATTTAGGAATTTTTTCTTTACACTTAGCTGGGGCTAGTTCTATTTTAGGCTCTGTTAATTTTATCTCAACAGTTATTAATATGCGTGCAGAGGGCATAAGATTTGATAAGGTTCCTTTGTTTGTATGGTCAGTACTTTTAACTACTATTTTACTTCTACTTTCTCTACCTGTGTTAGCCGGGGCCATTACTATATTACTTACAGATCGTAATTTAAACACA
>AA_BO11_200421_09
AACTGCTCTTAGTATATTAATTCGAACAGAACTGGGACAACCTGGTAGATTTATTGGCAATGACCAGATTTACAATGTAATTGTAACTGCTCATGCTTTTGTTATAATTTTTTTCTTAGTAATACCAGTGATAATCGGAGGGTTTGGAAATTGATTAATTCCCCTAATGCTAGGTGCTCCAGATATAGCATTTCCTCGTATAAATAATATAAGATTCTGACTATTACCTCCTTCTCTAACCCTGCTCCTGTCTAGGGGGCTAATTGAAAGAGGAGTAGGAACTGGCTGAACAGTATACCCTCCGCTAGCTGCAAGCATTGCACACAGTGGTCCTTCTGTAGATTTAGGAATTTTTTCTTTACACTTAGCTGGGGCTAGTTCTATTTTAGGCTCTGTTAATTTTATCTCAACAGTTATTAATATGCGTGCAGAGGGCATAAGATTTGATAAGGTTCCTTTGTTTGTATGGTCAGTACTTTTAACTACTATTTTACTTCTACTTTCTCTACCTGTGTTAGCCGGGGCCATTACTATATTACTTACAGATCGTAATTTAAACACA
>AA_BO11_200421_10
AACTGCTCTTAGTATATTAATTCGAACAGAACTGGGACAACCTGGTAGATTTATTGGCAATGACCAGATTTACAATGTAATTGTAACTGCTCATGCTTTTGTTATAATTTTTTTCTTAGTAATACCAGTGATAATCGGAGGGTTTGGAAATTGATTAATTCCCCTAATGCTAGGTGCTCCAGATATAGCATTTCCTCGTATAAATAATATAAGATTCTGACTATTACCTCCTTCTCTAACCCTGCTCCTGTCTAGGGGGCTAATTGAAAGAGGAGTAGGAACTGGCTGAACAGTATACCCTCCGCTAGCTGCAAGCATTGCACACAGTGGTCCTTCTGTAGATTTAGGAATTTTTTCTTTACACTTAGCTGGGGCTAGTTCTATTTTAGGCTCTGTTAATTTTATCTCAACAGTTATTAATATGCGTGCAGAGGGCATAAGATTTGATAAGGTTCCTTTGTTTGTATGGTCAGTACTTTTAACTACTATTTTACTTCTACTTTCTCTACCTGTGTTAGCCGGGGCCATTACTATATTACTTACAGATCGTAATTTAAACACA
>AA_BO11_200421_11
AACTGCTCTTAGTATATTAATTCGAACAGAACTGGGACAACCTGGTAGATTTATTGGCAATGACCAGATTTACAATGTAATTGTAACTGCTCATGCTTTTGTTATAATTTTTTTCTTAGTAATACCAGTGATAATCGGAGGGTTTGGAAATTGATTAATTCCCCTAATGCTAGGTGCTCCAGATATAGCATTTCCTCGTATAAATAATATAAGATTCTGACTATTACCTCCTTCTCTAACCCTGCTCCTGTCTAGGGGGCTAATTGAAAGAGGAGTAGGAACTGGCTGAACAGTATACCCTCCGCTAGCTGCAAGCATTGCACACAGTGGTCCTTCTGTAGATTTAGGAATTTTTTCTTTACACTTAGCTGGGGCTAGTTCTATTTTAGGCTCTGTTAATTTTATCTCAACAGTTATTAATATGCGTGCAGAGGGCATAAGATTTGATAAGGTTCCTTTGTTTGTATGGTCAGTATTTTTAACTACTATTTTACTTCTACTTTCTCTACCTGTGTTAGCCGGGGCCATTACTATATTACTTACAGATCGTAATTTAAACACA
>AA_BO11_200421_12
AACTGCTCTTAGTATATTAATTCGAACAGAACTGGGACAACCTGGTAGATTTATTGGCAATGACCAGATTTACAATGTAATTGTAACTGCTCATGCTTTTGTTATAATTTTTTTCTTAGTAATACCAGTGATAATCGGAGGGTTTGGAAATTGATTAATTCCCCTAATGCTAGGTGCTCCAGATATAGCATTTCCTCGTATAAATAATATAAGATTCTGACTATTACCTCCTTCTCTAACCCTGCTCCTGTCTAGGGGGCTAATTGAAAGAGGAGTAGGAACTGGCTGAACAGTATACCCTCCGCTAGCTGCAAGCATTGCACACAGTGGTCCTTCTGTAGATTTAGGAATTTTTTCTTTACACTTAGCTGGGGCTAGTTCTATTTTAGGCTCTGTTAATTTTATCTCAACAGTTATTAATATGCGTGCAGAGGGCATAAGATTTGATAAGGTTCCTTTGTTTGTATGGTCAGTACTTTTAACTACTATTTTACTTCTACTTTCTCTACCTGTGTTAGCCGGGGCCATTACTATATTACTTACAGATCGTAATTTAAACACA
>AA_BO11_200421_13
AACTGCTCTTAGTATATTAATTCGAACAGAACTGGGACAACCTGGTAGATTTATTGGCAATGACCAGATTTACAATGTAATTGTAACTGCTCATGCTTTTGTTATAATTTTTTTCTTAGTAATACCAGTGATAATCGGAGGGTTTGGAAATTGATTAATTCCCCTAATGCTAGGTGCTCCAGATATAGCATTTCCTCGTATAAATAATATAAGATTCTGACTATTACCTCCTTCTCTAACCCTGCTCCTGTCTAGGGGGCTAATTGAAAGAGGAGTAGGAACTGGCTGAACAGTATACCCTCCGCTAGCTGCAAGCATTGCACACAGTGGTCCTTCTGTAGATTTAGGAATTTTTTCTTTACACTTAGCTGGGGCTAGTTCTATTTTAGGCTCTGTTAATTTTATCTCAACAGTTATTAATATGCGTGCAGAGGGCATAAGATTTGATAAGGTTCCTTTGTTTGTATGGTCAGTACTTTTAACTACTATTTTACTTCTACTTTCTCTACCTGTGTTAGCCGGGGCCATTACTATATTACTTACAGATCGTAATTTAAACACA
>AA_BO11_200421_14
AACTGCTCTTAGTATATTAATTCGAACAGAACTGGGACAACCTGGTAGATTTATTGGCAATGACCAGATTTACAATGTAATTGTAACTGCTCATGCTTTTGTTATAATTTTTTTCTTAGTAATACCAGTGATAATCGGAGGGTTTGGAAATTGATTAATTCCCCTAATGCTAGGTGCTCCAGATATAGCATTTCCTCGTATAAATAATATAAGATTCTGACTATTACCTCCTTCTCTAACCCTGCTCCTGTCTAGGGGGCTAATTGAAAGAGGAGTAGGAACTGGCTGAACAGTATACCCTCCGCTAGCTGCAAGCATTGCACACAGTGGTCCTTCTGTAGATTTAGGAATTTTTTCTTTACACTTAGCTGGGGCTAGTTCTATTTTAGGCTCTGTTAATTTTATCTCAACAGTTATTAATATGCGTGCAGAGGGCATAAGATTTGATAAGGTTCCTTTGTTTGTATGGTCAGTATTTTTAACTACTATTTTACTTCTACTTTCTCTACCTGTGTTAGCCGGGGCCATTACTATATTACTTACAGATCGTAATTTAAACACA
>AA_BO11_200421_15
AACTGCTCTTAGTATATTAATTCGAACAGAACTGGGACAACCTGGTAGATTTATTGGCAATGACCAGATTTACAATGTAATTGTAACTGCTCATGCTTTTGTTATAATTTTTTTCTTAGTAATACCAGTGATAATCGGAGGGTTTGGAAATTGATTAATTCCCCTAATGCTAGGTGCTCCAGATATAGCATTTCCTCGTATAAATAATATAAGATTCTGACTATTACCTCCTTCTCTAACCCTGCTCCTGTCTAGGGGGCTAATTGAAAGAGGAGTAGGAACTGGCTGAACAGTATACCCTCCGCTAGCTGCAAGCATTGCACACAGTGGTCCTTCTGTAGATTTAGGAATTTTTTCTTTACACTTAGCTGGGGCTAGTTCTATTTTAGGCTCTGTTAATTTTATCTCAACAGTTATTAATATGCGTGCAGAGGGCATAAGATTTGATAAGGTTCCTTTGTTTGTATGGTCAGTACTTTTAACTACTATTTTACTTCTACTTTCTCTACCTGTGTTAGCCGGGGCCATTACTATATTACTTACAGATCGTAATTTAAACACA
>AA_BO15_190329_01
AACTGCTCTTAGTATATTAATTCGAACAGAACTGGGACAACCTGGTAGATTTATTGGCAATGACCAGATTTACAATGTAATTGTAACTGCTCATGCTTTTGTTATAATTTTTTTCTTAGTAATACCAGTGATAATCGGAGGGTTTGGAAATTGATTAATTCCCCTAATGCTAGGTGCTCCAGATATAGCATTTCCTCGTATAAATAATATAAGATTCTGACTATTACCTCCTTCTCTAACCCTGCTCCTGTCTAGGGGGCTAATTGAAAGAGGAGTAGGAACTGGCTGAACAGTATACCCTCCGCTAGCTGCAAGCATTGCACACAGTGGTCCTTCTGTAGATTTAGGAATTTTTTCTTTACACTTAGCTGGGGCTAGTTCTATTTTAGGCTCTGTTAATTTTATCTCAACAGTTATTAATATGCGTGCAGAGGGCATAAGATTTGATAAGGTTCCTTTGTTTGTATGGTCAGTACTTTTAACTACTATTTTACTTCTACTTTCTCTACCTGTGTTAGCCGGGGCCATTACTATATTACTTACAGATCGTAATTTAAACACA
>AA_BO15_190329_02
AACTGCTCTTAGTATATTAATTCGAACAGAACTGGGACAACCTGGTAGATTTATTGGCAATGACCAGATTTACAATGTAATTGTAACTGCTCATGCTTTTGTTATAATTTTTTTCTTAGTAATACCAGTGATAATCGGAGGGTTTGGAAATTGATTAATTCCCCTAATGCTAGGTGCTCCAGATATAGCATTTCCTCGTATAAATAATATAAGATTCTGACTATTACCTCCTTCTCTAACCCTGCTCCTGTCTAGGGGGCTAATTGAAAGAGGAGTAGGAACTGGCTGAACAGTATACCCTCCGCTAGCTGCAAGCATTGCACACAGTGGTCCTTCTGTAGATTTAGGAATTTTTTCTTTACACTTAGCTGGGGCTAGTTCTATTTTAGGCTCTGTTAATTTTATCTCAACAGTTATTAATATGCGTGCAGAGGGCATAAGATTTGATAAGGTTCCTTTGTTTGTATGGTCAGTACTTTTAACTACTATTTTACTTCTACTTTCTCTACCTGTGTTAGCCGGGGCCATTACTATATTACTTACAGATCGTAATTTAAACACA
>AA_BO15_190329_03
AACTGCTCTTAGTATATTAATTCGAACAGAACTGGGACAACCTGGTAGATTTATTGGCAATGACCAGATTTACAATGTAATTGTAACTGCTCATGCTTTTGTTATAATTTTTTTCTTAGTAATACCAGTGATAATCGGAGGGTTTGGAAATTGATTAATTCCCCTAATGCTAGGTGCTCCAGATATAGCATTTCCTCGTATAAATAATATAAGATTCTGACTATTACCTCCTTCTCTAACCCTGCTCCTGTCTAGGGGGCTAATTGAAAGAGGAGTAGGAACTGGCTGAACAGTATACCCTCCGCTAGCTGCAAGCATTGCACACAGTGGTCCTTCTGTAGATTTAGGAATTTTTTCTTTACACTTAGCTGGGGCTAGTTCTATTTTAGGCTCTGTTAATTTTATCTCAACAGTTATTAATATGCGTGCAGAGGGCATAAGATTTGATAAGGTTCCTTTGTTTGTATGGTCAGTATTTTTAACTACTATTTTACTTCTACTTTCTCTACCTGTGTTAGCCGGGGCCATTACTATATTACTTACAGATCGTAATTTAAACACA
>AA_BO15_190329_04
AACTGCTCTTAGTATATTAATTCGAACAGAACTGGGACAACCTGGTAGATTTATTGGCAATGACCAGATTTACAATGTAATTGTAACTGCTCATGCTTTTGTTATAATTTTTTTCTTAGTAATACCAGTGATAATCGGAGGGTTTGGAAATTGATTAATTCCCCTAATGCTAGGTGCTCCAGATATAGCATTTCCTCGTATAAATAATATAAGATTCTGACTATTACCTCCTTCTCTAACCCTGCTCCTGTCTAGGGGGCTAATTGAAAGAGGAGTAGGAACTGGCTGAACAGTATACCCTCCGCTAGCTGCAAGCATTGCACACAGTGGTCCTTCTGTAGATTTAGGAATTTTTTCTTTACACTTAGCTGGGGCTAGTTCTATTTTAGGCTCTGTTAATTTTATCTCAACAGTTATTAATATGCGTGCAGAGGGCATAAGATTTGATAAGGTTCCTTTGTTTGTATGGTCAGTATTTTTAACTACTATTTTACTTCTACTTTCTCTACCTGTGTTAGCCGGGGCCATTACTATATTACTTACAGATCGTAATTTAAACACA
>AA_BO15_190329_06
AACTGCTCTTAGTATATTAATTCGAACAGAACTGGGACAACCTGGTAGATTTATTGGCAATGACCAGATTTACAATGTAATTGTAACTGCTCATGCTTTTGTTATAATTTTTTTCTTAGTAATACCAGTGATAATCGGAGGGTTTGGAAATTGATTAATTCCCCTAATGCTAGGTGCTCCAGATATAGCATTTCCTCGTATAAATAATATAAGATTCTGACTATTACCTCCTTCTCTAACCCTGCTCCTGTCTAGGGGGCTAATTGAAAGAGGAGTAGGAACTGGCTGAACAGTATACCCTCCGCTAGCTGCAAGCATTGCACACAGTGGTCCTTCTGTAGATTTAGGAATTTTTTCTTTACACTTAGCTGGGGCTAGTTCTATTTTAGGCTCTGTTAATTTTATCTCAACAGTTATTAATATGCGTGCAGAGGGCATAAGATTTGATAAGGTTCCTTTGTTTGTATGGTCAGTACTTTTAACTACTATTTTACTTCTACTTTCTCTACCTGTGTTAGCCGGGGCCATTACTATATTACTTACAGATCGTAATTTAAACACA
>AA_BO15_190329_07
AACTGCTCTTAGTATATTAATTCGAACAGAACTGGGACAACCTGGTAGATTTATTGGCAATGACCAGATTTACAATGTAATTGTAACTGCTCATGCTTTTGTTATAATTTTTTTCTTAGTAATACCAGTGATAATCGGAGGGTTTGGAAATTGATTAATTCCCCTAATGCTAGGTGCTCCAGATATAGCATTTCCTCGTATAAATAATATAAGATTCTGACTATTACCTCCTTCTCTAACCCTGCTCCTGTCTAGGGGGCTAATTGAAAGAGGAGTAGGAACTGGCTGAACAGTATACCCTCCGCTAGCTGCAAGCATTGCACACAGTGGTCCTTCTGTAGATTTAGGAATTTTTTCTTTACACTTAGCTGGGGCTAGTTCTATTTTAGGCTCTGTTAATTTTATCTCAACAGTTATTAATATGCGTGCAGAGGGCATAAGATTTGATAAGGTTCCTTTGTTTGTATGGTCAGTATTTTTAACTACTATTTTACTTCTACTTTCTCTACCTGTGTTAGCCGGGGCCATTACTATATTACTTACAGATCGTAATTTAAACACA
>AA_BO15_190329_08
AACTGCTCTTAGTATATTAATTCGAACAGAACTGGGACAACCTGGTAGATTTATTGGCAATGACCAGATTTACAATGTAATTGTAACTGCTCATGCTTTTGTTATAATTTTTTTCTTAGTAATACCAGTGATAATCGGAGGGTTTGGAAATTGATTAATTCCCCTAATGCTAGGTGCTCCAGATATAGCATTTCCTCGTATAAATAATATAAGATTCTGACTATTACCTCCTTCTCTAACCCTGCTCCTGTCTAGGGGGCTAATTGAAAGAGGAGTAGGAACTGGCTGAACAGTATACCCTCCGCTAGCTGCAAGCATTGCACACAGTGGTCCTTCTGTAGATTTAGGAATTTTTTCTTTACACTTAGCTGGGGCTAGTTCTATTTTAGGCTCTGTTAATTTTATCTCAACAGTTATTAATATGCGTGCAGAGGGCATAAGATTTGATAAGGTTCCTTTGTTTGTATGGTCAGTATTTTTAACTACTATTTTACTTCTACTTTCTCTACCTGTGTTAGCCGGGGCCATTACTATATTACTTACAGATCGTAATTTAAACACA
>AA_BO15_190329_09
AACTGCTCTTAGTATATTAATTCGAACAGAACTGGGACAACCTGGTAGATTTATTGGCAATGACCAGATTTACAATGTAATTGTAACTGCTCATGCTTTTGTTATAATTTTTTTCTTAGTAATACCAGTGATAATCGGAGGGTTTGGAAATTGATTAATTCCCCTAATGCTAGGTGCTCCAGATATAGCATTTCCTCGTATAAATAATATAAGATTCTGACTATTACCTCCTTCTCTAACCCTGCTCCTGTCTAGGGGGCTAATTGAAAGAGGAGTAGGAACTGGCTGAACAGTATACCCTCCGCTAGCTGCAAGCATTGCACACAGTGGTCCTTCTGTAGATTTAGGAATTTTTTCTTTACACTTAGCTGGGGCTAGTTCTATTTTAGGCTCTGTTAATTTTATCTCAACAGTTATTAATATGCGTGCAGAGGGCATAAGATTTGATAAGGTTCCTTTGTTTGTATGGTCAGTATTTTTAACTACTATTTTACTTCTACTTTCTCTACCTGTGTTAGCCGGGGCCATTACTATATTACTTACAGATCGTAATTTAAACACA
>AA_BO15_190329_10
AACTGCTCTTAGTATATTAATTCGAACAGAACTGGGACAACCTGGTAGATTTATTGGCAATGACCAGATTTACAATGTAATTGTAACTGCTCATGCTTTTGTTATAATTTTTTTCTTAGTTATACCAGTGATAATCGGAGGGTTTGGAAATTGATTAATTCCCCTAATGCTAGGTGCCCCAGATATAGCATTTCCTCGCATAAATAATATAAGATTCTGACTATTACCTCCTTCTCTAACCCTGCTCCTGTCTAGGGGGTTAATTGAGAGAGGAGTAGGAACTGGCTGAACAGTGTATCCTCCGCTAGCCGCAAGCATTGCACACAGTGGTCCTTCTGTAGATTTAGGAATTTTTTCTTTACACTTAGCTGGGGCTAGTTCTATTTTAGGCTCTGTTAATTTTATCTCAACAGTTATTAATATGCGCGCAGAAGGCATAAGATTTGATAAGGTTCCTTTGTTTGTGTGGTCAGTATTTTTAACTACTATTTTACTTCTACTTTCTCTACCTGTATTAGCCGGGGCCATTACTATATTACTTACAGATCGTAATTTAAACACA
>AA_BO15_200422_11
AACTGCTCTTAGTATATTAATTCGAACAGAACTGGGACAACCTGGTAGATTTATTGGCAATGACCAGATTTACAATGTAATTGTAACTGCTCATGCTTTTGTTATAATTTTTTTCTTAGTTATACCAGTGATAATCGGAGGGTTTGGAAATTGATTAATTCCCCTAATGCTAGGTGCCCCAGATATAGCATTTCCTCGCATAAATAATATAAGATTCTGACTATTACCTCCTTCTCTAACCCTGCTCCTGTCTAGGGGGTTAATTGAGAGAGGAGTAGGAACTGGCTGAACAGTGTATCCTCCGCTAGCCGCAAGCATTGCACACAGTGGTCCTTCTGTAGATTTAGGAATTTTTTCTTTACACTTAGCTGGGGCTAGTTCTATTTTAGGCTCTGTTAATTTTATCTCAACAGTTATTAATATGCGCGCAGAAGGCATAAGATTTGATAAGGTTCCTTTGTTTGTGTGGTCAGTATTTTTAACTACTATTTTACTTCTACTTTCTCTACCTGTATTAGCCGGGGCCATTACTATATTACTTACAGATCGTAATTTAAACACA
>AA_BO15_200422_12
AACTGCTCTTAGTATATTAATTCGAACAGAACTGGGACAACCTGGTAGATTTATTGGCAATGACCAGATTTACAATGTAATTGTAACTGCTCATGCTTTTGTTATAATTTTTTTCTTAGTAATACCAGTGATAATCGGAGGGTTTGGAAATTGATTAATTCCCCTAATGCTAGGTGCTCCAGATATAGCATTTCCTCGTATAAATAATATAAGATTCTGACTATTACCTCCTTCTCTAACCCTGCTCCTGTCTAGGGGGCTAATTGAAAGAGGAGTAGGAACTGGCTGAACAGTATACCCTCCGCTAGCTGCAAGCATTGCACACAGTGGTCCTTCTGTAGATTTAGGAATTTTTTCTTTACACTTAGCTGGGGCTAGTTCTATTTTAGGCTCTGTTAATTTTATCTCAACAGTTATTAATATGCGTGCAGAGGGCATAAGATTTGATAAGGTTCCTTTGTTTGTATGGTCAGTATTTTTAACTACTATTTTACTTCTACTTTCTCTACCTGTGTTAGCCGGGGCCATTACTATATTACTTACAGATCGTAATTTAAACACA
>AA_BO15_200422_14
AACTGCTCTTAGTATATTAATTCGAACAGAACTGGGACAACCTGGTAGATTTATTGGCAATGACCAGATTTACAATGTAATTGTAACTGCTCATGCTTTTGTTATAATTTTTTTCTTAGTTATACCAGTGATAATCGGAGGGTTTGGAAATTGATTAATTCCCCTAATGCTAGGTGCCCCAGATATAGCATTTCCTCGCATAAATAATATAAGATTCTGACTATTACCTCCTTCTCTAACCCTGCTCCTGTCTAGGGGGTTAATTGAGAGAGGAGTAGGAACTGGCTGAACAGTGTATCCTCCGCTAGCCGCAAGCATTGCACACAGTGGTCCTTCTGTAGATTTAGGAATTTTTTCTTTACACTTAGCTGGGGCTAGTTCTATTTTAGGCTCTGTTAATTTTATCTCAACAGTTATTAATATGCGCGCAGAAGGCATAAGATTTGATAAGGTTCCTTTGTTTGTGTGGTCAGTATTTTTAACTACTATTTTACTTCTACTTTCTCTACCTGTATTAGCCGGGGCCATTACTATATTACTTACAGATCGTAATTTAAACACA
>AA_BO15_200422_15
AACTGCTCTTAGTATATTAATTCGAACAGAACTGGGACAACCTGGTAGATTTATTGGCAATGACCAGATTTACAATGTAATTGTAACTGCTCATGCTTTTGTTATAATTTTTTTCTTAGTAATACCAGTGATAATCGGAGGGTTTGGAAATTGATTAATTCCCCTAATGCTAGGTGCTCCAGATATAGCATTTCCTCGTATAAATAATATAAGATTCTGACTATTACCTCCTTCTCTAACCCTGCTCCTGTCTAGGGGGCTAATTGAAAGAGGAGTAGGAACTGGCTGAACAGTATACCCTCCGCTAGCTGCAAGCATTGCACACAGTGGTCCTTCTGTAGATTTAGGAATTTTTTCTTTACACTTAGCTGGGGCTAGTTCTATTTTAGGCTCTGTTAATTTTATCTCAACAGTTATTAATATGCGTGCAGAGGGCATAAGATTTGATAAGGTTCCTTTGTTTGTATGGTCAGTACTTTTAACTACTATTTTACTTCTACTTTCTCTACCTGTGTTAGCCGGGGCCATTACTATATTACTTACAGATCGTAATTTAAACACA
>AA_BO15_200422_16
AACTGCTCTTAGTATATTAATTCGAACAGAACTGGGACAACCTGGTAGATTTATTGGCAATGACCAGATTTACAATGTAATTGTAACTGCTCATGCTTTTGTTATAATTTTTTTCTTAGTAATACCAGTGATAATCGGAGGGTTTGGAAATTGATTAATTCCCCTAATGCTAGGTGCTCCAGATATAGCATTTCCTCGTATAAATAATATAAGATTCTGACTATTACCTCCTTCTCTAACCCTGCTCCTGTCTAGGGGGCTAATTGAAAGAGGAGTAGGAACTGGCTGAACAGTATACCCTCCGCTAGCTGCAAGCATTGCACACAGTGGTCCTTCTGTAGATTTAGGAATTTTTTCTTTACACTTAGCTGGGGCTAGTTCTATTTTAGGCTCTGTTAATTTTATCTCAACAGTTATTAATATGCGTGCAGAGGGCATAAGATTTGATAAGGTTCCTTTGTTTGTATGGTCAGTATTTTTAACTACTATTTTACTTCTACTTTCTCTACCTGTGTTAGCCGGGGCCATTACTATATTACTTACAGATCGTAATTTAAACACA
>AA_BO15_200422_17
AACTGCTCTTAGTATATTAATTCGAACAGAACTGGGACAACCTGGTAGATTTATTGGCAATGACCAGATTTACAATGTAATTGTAACTGCTCATGCTTTTGTTATAATTTTTTTCTTAGTAATACCAGTGATAATCGGAGGGTTTGGAAATTGATTAATTCCCCTAATGCTAGGTGCTCCAGATATAGCATTTCCTCGTATAAATAATATAAGATTCTGACTATTACCTCCTTCTCTAACCCTGCTCCTGTCTAGGGGGCTAATTGAAAGAGGAGTAGGAACTGGCTGAACAGTATACCCTCCGCTAGCTGCAAGCATTGCACACAGTGGTCCTTCTGTAGATTTAGGAATTTTTTCTTTACACTTAGCTGGGGCTAGTTCTATTTTAGGCTCTGTTAATTTTATCTCAACAGTTATTAATATGCGTGCAGAGGGCATAAGATTTGATAAGGTTCCTTTGTTTGTATGGTCAGTATTTTTAACTACTATTTTACTTCTACTTTCTCTACCTGTGTTAGCCGGGGCCATTACTATATTACTTACAGATCGTAATTTAAACACA
>AA_BO15_200422_18
AACTGCTCTTAGTATATTAATTCGAACAGAACTGGGACAACCTGGTAGATTTATTGGCAATGACCAGATTTACAATGTAATTGTAACTGCTCATGCTTTTGTTATAATTTTTTTCTTAGTAATACCAGTGATAATCGGAGGGTTTGGAAATTGATTAATTCCCCTAATGCTAGGTGCTCCAGATATAGCATTTCCTCGTATAAATAATATAAGATTCTGACTATTACCTCCTTCTCTAACCCTGCTCCTGTCTAGGGGGCTAATTGAAAGAGGAGTAGGAACTGGCTGAACAGTATACCCTCCGCTAGCTGCAAGCATTGCACACAGTGGTCCTTCTGTAGATTTAGGAATTTTTTCTTTACACTTAGCTGGGGCTAGTTCTATTTTAGGCTCTGTTAATTTTATCTCAACAGTTATTAATATGCGTGCAGAGGGCATAAGATTTGATAAGGTTCCTTTGTTTGTATGGTCAGTACTTTTAACTACTATTTTACTTCTACTTTCTCTACCTGTGTTAGCCGGGGCCATTACTATATTACTTACAGATCGTAATTTAAACACA
>AA_BO15_200422_19
AACTGCTCTTAGTATATTAATTCGAACAGAACTGGGACAACCTGGTAGATTTATTGGCAATGACCAGATTTACAATGTAATTGTAACTGCTCATGCTTTTGTTATAATTTTTTTCTTAGTAATACCAGTGATAATCGGAGGGTTTGGAAATTGATTAATTCCCCTAATGCTAGGTGCTCCAGATATAGCATTTCCTCGTATAAATAATATAAGATTCTGACTATTACCTCCTTCTCTAACCCTGCTCCTGTCTAGGGGGCTAATTGAAAGAGGAGTAGGAACTGGCTGAACAGTATACCCTCCGCTAGCTGCAAGCATTGCACACAGTGGTCCTTCTGTAGATTTAGGAATTTTTTCTTTACACTTAGCTGGGGCTAGTTCTATTTTAGGCTCTGTTAATTTTATCTCAACAGTTATTAATATGCGTGCAGAGGGCATAAGATTTGATAAGGTTCCTTTGTTTGTATGGTCAGTATTTTTAACTACTATTTTACTTCTACTTTCTCTACCTGTGTTAGCCGGGGCCATTACTATATTACTTACAGATCGTAATTTAAACACA
>AA_BO15_200422_20
AACTGCTCTTAGTATATTAATTCGAACAGAACTGGGACAACCTGGTAGATTTATTGGCAATGACCAGATTTACAATGTAATTGTAACTGCTCATGCTTTTGTTATAATTTTTTTCTTAGTAATACCAGTGATAATCGGAGGGTTTGGAAATTGATTAATTCCCCTAATGCTAGGTGCTCCAGATATAGCATTTCCTCGTATAAATAATATAAGATTCTGACTATTACCTCCTTCTCTAACCCTGCTCCTGTCTAGGGGGCTAATTGAAAGAGGAGTAGGAACTGGCTGAACAGTATACCCTCCGCTAGCTGCAAGCATTGCACACAGTGGTCCTTCTGTAGATTTAGGAATTTTTTCTTTACACTTAGCTGGGGCTAGTTCTATTTTAGGCTCTGTTAATTTTATCTCAACAGTTATTAATATGCGTGCAGAGGGCATAAGATTTGATAAGGTTCCTTTGTTTGTATGGTCAGTACTTTTAACTACTATTTTACTTCTACTTTCTCTACCTGTGTTAGCCGGGGCCATTACTATATTACTTACAGATCGTAATTTAAACACA
>AA_BO15_200422_21
AACTGCTCTTAGTATATTAATTCGAACAGAACTGGGACAACCTGGTAGATTTATTGGCAATGACCAGATTTACAATGTAATTGTAACTGCTCATGCTTTTGTTATAATTTTTTTCTTAGTAATACCAGTGATAATCGGAGGGTTTGGAAATTGATTAATTCCCCTAATGCTAGGTGCTCCAGATATAGCATTTCCTCGTATAAATAATATAAGATTCTGACTATTACCTCCTTCTCTAACCCTGCTCCTGTCTAGGGGGCTAATTGAAAGAGGAGTAGGAACTGGCTGAACAGTATACCCTCCGCTAGCTGCAAGCATTGCACACAGTGGTCCTTCTGTAGATTTAGGAATTTTTTCTTTACACTTAGCTGGGGCTAGTTCTATTTTAGGCTCTGTTAATTTTATCTCAACAGTTATTAATATGCGTGCAGAGGGCATAAGATTTGATAAGGTTCCTTTGTTTGTATGGTCAGTACTTTTAACTACTATTTTACTTCTACTTTCTCTACCTGTGTTAGCCGGGGCCATTACTATATTACTTACAGATCGTAATTTAAACACA
>AA_BO15_200422_22
AACTGCTCTTAGTATATTAATTCGAACAGAACTGGGACAACCTGGTAGATTTATTGGCAATGACCAGATTTACAATGTAATTGTAACTGCTCATGCTTTTGTTATAATTTTTTTCTTAGTAATACCAGTGATAATCGGAGGGTTTGGAAATTGATTAATTCCCCTAATGCTAGGTGCTCCAGATATAGCATTTCCTCGTATAAATAATATAAGATTCTGACTATTACCTCCTTCTCTAACCCTGCTCCTGTCTAGGGGGCTAATTGAAAGAGGAGTAGGAACTGGCTGAACAGTATACCCTCCGCTAGCTGCAAGCATTGCACACAGTGGTCCTTCTGTAGATTTAGGAATTTTTTCTTTACACTTAGCTGGGGCTAGTTCTATTTTAGGCTCTGTTAATTTTATCTCAACAGTTATTAATATGCGTGCAGAGGGCATAAGATTTGATAAGGTTCCTTTGTTTGTATGGTCAGTATTTTTAACTACTATTTTACTTCTACTTTCTCTACCTGTGTTAGCCGGGGCCATTACTATATTACTTACAGATCGTAATTTAAACACA
>AA_BO15_200422_23
AACTGCTCTTAGTATATTAATTCGAACAGAACTGGGACAACCTGGTAGATTTATTGGCAATGACCAGATTTACAATGTAATTGTAACTGCTCATGCTTTTGTTATAATTTTTTTCTTAGTAATACCAGTGATAATCGGAGGGTTTGGAAATTGATTAATTCCCCTAATGCTAGGTGCTCCAGATATAGCATTTCCTCGTATAAATAATATAAGATTCTGACTATTACCTCCTTCTCTAACCCTGCTCCTGTCTAGGGGGCTAATTGAAAGAGGAGTAGGAACTGGCTGAACAGTATACCCTCCGCTAGCTGCAAGCATTGCACACAGTGGTCCTTCTGTAGATTTAGGAATTTTTTCTTTACACTTAGCTGGGGCTAGTTCTATTTTAGGCTCTGTTAATTTTATCTCAACAGTTATTAATATGCGTGCAGAGGGCATAAGATTTGATAAGGTTCCTTTGTTTGTATGGTCAGTACTTTTAACTACTATTTTACTTCTACTTTCTCTACCTGTGTTAGCCGGGGCCATTACTATATTACTTACAGATCGTAATTTAAACACA
>AA_BO15_200422_24
AACTGCTCTTAGTATATTAATTCGAACAGAACTGGGACAACCTGGTAGATTTATTGGCAATGACCAGATTTACAATGTAATTGTAACTGCTCATGCTTTTGTTATAATTTTTTTCTTAGTAATACCAGTGATAATCGGAGGGTTTGGAAATTGATTAATTCCCCTAATGCTAGGTGCTCCAGATATAGCATTTCCTCGTATAAATAATATAAGATTCTGACTATTACCTCCTTCTCTAACCCTGCTCCTGTCTAGGGGGCTAATTGAAAGAGGAGTAGGAACTGGCTGAACAGTATACCCTCCGCTAGCTGCAAGCATTGCACACAGTGGTCCTTCTGTAGATTTAGGAATTTTTTCTTTACACTTAGCTGGGGCTAGTTCTATTTTAGGCTCTGTTAATTTTATCTCAACAGTTATTAATATGCGTGCAGAGGGCATAAGATTTGATAAGGTTCCTTTGTTTGTATGGTCAGTATTTTTAACTACTATTTTACTTCTACTTTCTCTACCTGTGTTAGCCGGGGCCATTACTATATTACTTACAGATCGTAATTTAAACACA
>AA_BO15_200422_25
AACTGCTCTTAGTATATTAATTCGAACAGAACTGGGACAACCTGGTAGATTTATTGGCAATGACCAGATTTACAATGTAATTGTAACTGCTCATGCTTTTGTTATAATTTTTTTCTTAGTTATACCAGTGATAATCGGAGGGTTTGGAAATTGATTAATTCCCCTAATGCTAGGTGCCCCAGATATAGCATTTCCTCGCATAAATAATATAAGATTCTGACTATTACCTCCTTCTCTAACCCTGCTCCTGTCTAGGGGGTTAATTGAGAGAGGAGTAGGAACTGGCTGAACAGTGTATCCTCCGCTAGCCGCAAGCATTGCACACAGTGGTCCTTCTGTAGATTTAGGAATTTTTTCTTTACACTTAGCTGGGGCTAGTTCTATTTTAGGCTCTGTTAATTTTATCTCAACAGTTATTAATATGCGCGCAGAAGGCATAAGATTTGATAAGGTTCCTTTGTTTGTGTGGTCAGTATTTTTAACTACTATTTTACTTCTACTTTCTCTACCTGTATTAGCCGGGGCCATTACTATATTACTTACAGATCGTAATTTAAACACA
>AA_BO16_190329_01
AACTGCTCTTAGTATATTAATTCGAACAGAACTGGGACAACCTGGTAGATTTATTGGCAATGACCAGATTTACAATGTAATTGTAACTGCTCATGCTTTTGTTATAATTTTTTTCTTAGTAATACCAGTGATAATCGGAGGGTTTGGAAATTGATTAATTCCCCTAATGCTAGGTGCTCCAGATATAGCATTTCCTCGTATAAATAATATAAGATTCTGACTATTACCTCCTTCTCTAACCCTGCTCCTGTCTAGGGGGCTAATTGAAAGAGGAGTAGGAACTGGCTGAACAGTATACCCTCCGCTAGCTGCAAGCATTGCACACAGTGGTCCTTCTGTAGATTTAGGAATTTTTTCTTTACACTTAGCTGGGGCTAGTTCTATTTTAGGCTCTGTTAATTTTATCTCAACAGTTATTAATATGCGTGCAGAGGGCATAAGATTTGATAAGGTTCCTTTGTTTGTATGGTCAGTATTTTTAACTACTATTTTACTTCTACTTTCTCTACCTGTGTTAGCCGGGGCCATTACTATATTACTTACAGATCGTAATTTAAACACA
>AA_BO16_190329_02
AACTGCTCTTAGTATATTAATTCGAACAGAACTGGGACAACCTGGTAGATTTATTGGCAATGACCAGATTTACAATGTAATTGTAACTGCTCATGCTTTTGTTATAATTTTTTTCTTAGTAATACCAGTGATAATCGGAGGGTTTGGAAATTGATTAATTCCCCTAATGCTAGGTGCTCCAGATATAGCATTTCCTCGTATAAATAATATAAGATTCTGACTATTACCTCCTTCTCTAACCCTGCTCCTGTCTAGGGGGCTAATTGAAAGAGGAGTAGGAACTGGCTGAACAGTATACCCTCCGCTAGCTGCAAGCATTGCACACAGTGGTCCTTCTGTAGATTTAGGAATTTTTTCTTTACACTTAGCTGGGGCTAGTTCTATTTTAGGCTCTGTTAATTTTATCTCAACAGTTATTAATATGCGTGCAGAGGGCATAAGATTTGATAAGGTTCCTTTGTTTGTATGGTCAGTATTTTTAACTACTATTTTACTTCTACTTTCTCTACCTGTGTTAGCCGGGGCCATTACTATATTACTTACAGATCGTAATTTAAACACA
>AA_BO16_200422_03
AACTGCTCTTAGTATATTAATTCGAACAGAACTGGGACAACCTGGTAGATTTATTGGCAATGACCAGATTTACAATGTAATTGTAACTGCTCATGCTTTTGTTATAATTTTTTTCTTAGTAATACCAGTGATAATCGGAGGGTTTGGAAATTGATTAATTCCCCTAATGCTAGGTGCTCCAGATATAGCATTTCCTCGTATAAATAATATAAGATTCTGACTATTACCTCCTTCTCTAACCCTGCTCCTGTCTAGGGGGCTAATTGAAAGAGGAGTAGGAACTGGCTGAACAGTATACCCTCCGCTAGCTGCAAGCATTGCACACAGTGGTCCTTCTGTAGATTTAGGAATTTTTTCTTTACACTTAGCTGGGGCTAGTTCTATTTTAGGCTCTGTTAATTTTATCTCAACAGTTATTAATATGCGTGCAGAGGGCATAAGATTTGATAAGGTTCCTTTGTTTGTATGGTCAGTATTTTTAACTACTATTTTACTTCTACTTTCTCTACCTGTGTTAGCCGGGGCCATTACTATATTACTTACAGATCGTAATTTAAACACA
>AA_BO16_200422_04
AACTGCTCTTAGTATATTAATTCGAACAGAACTGGGACAACCTGGTAGATTTATTGGCAATGACCAGATTTACAATGTAATTGTAACTGCTCATGCTTTTGTTATAATTTTTTTCTTAGTAATACCAGTGATAATCGGAGGGTTTGGAAATTGATTAATTCCCCTAATGCTAGGTGCTCCAGATATAGCATTTCCTCGTATAAATAATATAAGATTCTGACTATTACCTCCTTCTCTAACCCTGCTCCTGTCTAGGGGGCTAATTGAAAGAGGAGTAGGAACTGGCTGAACAGTATACCCTCCGCTAGCTGCAAGCATTGCACACAGTGGTCCTTCTGTAGATTTAGGAATTTTTTCTTTACACTTAGCTGGGGCTAGTTCTATTTTAGGCTCTGTTAATTTTATCTCAACAGTTATTAATATGCGTGCAGAGGGCATAAGATTTGATAAGGTTCCTTTGTTTGTATGGTCAGTATTTTTAACTACTATTTTACTTCTACTTTCTCTACCTGTGTTAGCCGGGGCCATTACTATATTACTTACAGATCGTAATTTAAACACA
>AA_BO16_200422_05
AACTGCTCTTAGTATATTAATTCGAACAGAACTGGGACAACCTGGTAGATTTATTGGCAATGACCAGATTTACAATGTAATTGTAACTGCTCATGCTTTTGTTATAATTTTTTTCTTAGTAATACCAGTGATAATCGGAGGGTTTGGAAATTGATTAATTCCCCTAATGCTAGGTGCTCCAGATATAGCATTTCCTCGTATAAATAATATAAGATTCTGACTATTACCTCCTTCTCTAACCCTGCTCCTGTCTAGGGGGCTAATTGAAAGAGGAGTAGGAACTGGCTGAACAGTATACCCTCCGCTAGCTGCAAGCATTGCACACAGTGGTCCTTCTGTAGATTTAGGAATTTTTTCTTTACACTTAGCTGGGGCTAGTTCTATTTTAGGCTCTGTTAATTTTATCTCAACAGTTATTAATATGCGTGCAGAGGGCATAAGATTTGATAAGGTTCCTTTGTTTGTATGGTCAGTATTTTTAACTACTATTTTACTTCTACTTTCTCTACCTGTGTTAGCCGGGGCCATTACTATATTACTTACAGATCGTAATTTAAACACA
>AA_BO16_200422_06
AACTGCTCTTAGTATATTAATTCGAACAGAACTGGGACAACCTGGTAGATTTATTGGCAATGACCAGATTTACAATGTAATTGTAACTGCTCATGCTTTTGTTATAATTTTTTTCTTAGTAATACCAGTGATAATCGGAGGGTTTGGAAATTGATTAATTCCCCTAATGCTAGGTGCTCCAGATATAGCATTTCCTCGTATAAATAATATAAGATTCTGACTATTACCTCCTTCTCTAACCCTGCTCCTGTCTAGGGGGCTAATTGAAAGAGGAGTAGGAACTGGCTGAACAGTATACCCTCCGCTAGCTGCAAGCATTGCACACAGTGGTCCTTCTGTAGATTTAGGAATTTTTTCTTTACACTTAGCTGGGGCTAGTTCTATTTTAGGCTCTGTTAATTTTATCTCAACAGTTATTAATATGCGTGCAGAGGGCATAAGATTTGATAAGGTTCCTTTGTTTGTATGGTCAGTATTTTTAACTACTATTTTACTTCTACTTTCTCTACCTGTGTTAGCCGGGGCCATTACTATATTACTTACAGATCGTAATTTAAACACA
>AA_BO16_200422_07
AACTGCTCTTAGTATATTAATTCGAACAGAACTGGGACAACCTGGTAGATTTATTGGCAATGACCAGATTTACAATGTAATTGTAACTGCTCATGCTTTTGTTATAATTTTTTTCTTAGTAATACCAGTGATAATCGGAGGGTTTGGAAATTGATTAATTCCCCTAATGCTAGGTGCTCCAGATATAGCATTTCCTCGTATAAATAATATAAGATTCTGACTATTACCTCCTTCTCTAACCCTGCTCCTGTCTAGGGGGCTAATTGAAAGAGGAGTAGGAACTGGCTGAACAGTATACCCTCCGCTAGCTGCAAGCATTGCACACAGTGGTCCTTCTGTAGATTTAGGAATTTTTTCTTTACACTTAGCTGGGGCTAGTTCTATTTTAGGCTCTGTTAATTTTATCTCAACAGTTATTAATATGCGTGCAGAGGGCATAAGATTTGATAAGGTTCCTTTGTTTGTATGGTCAGTACTTTTAACTACTATTTTACTTCTACTTTCTCTACCTGTGTTAGCCGGGGCCATTACTATATTACTTACAGATCGTAATTTAAACACA
>AA_BO16_200422_08
AACTGCTCTTAGTATATTAATTCGAACAGAACTGGGACAACCTGGTAGATTTATTGGCAATGACCAGATTTACAATGTAATTGTAACTGCTCATGCTTTTGTTATAATTTTTTTCTTAGTAATACCAGTGATAATCGGAGGGTTTGGAAATTGATTAATTCCCCTAATGCTAGGTGCTCCAGATATAGCATTTCCTCGTATAAATAATATAAGATTCTGACTATTACCTCCTTCTCTAACCCTGCTCCTGTCTAGGGGGCTAATTGAAAGAGGAGTAGGAACTGGCTGAACAGTATACCCTCCGCTAGCTGCAAGCATTGCACACAGTGGTCCTTCTGTAGATTTAGGAATTTTTTCTTTACACTTAGCTGGGGCTAGTTCTATTTTAGGCTCTGTTAATTTTATCTCAACAGTTATTAATATGCGTGCAGAGGGCATAAGATTTGATAAGGTTCCTTTGTTTGTATGGTCAGTATTTTTAACTACTATTTTACTTCTACTTTCTCTACCTGTGTTAGCCGGGGCCATTACTATATTACTTACAGATCGTAATTTAAACACA
>AA_BO16_200422_09
AACTGCTCTTAGTATATTAATTCGAACAGAACTGGGACAACCTGGTAGATTTATTGGCAATGACCAGATTTACAATGTAATTGTAACTGCTCATGCTTTTGTTATAATTTTTTTCTTAGTAATACCAGTGATAATCGGAGGGTTTGGAAATTGATTAATTCCCCTAATGCTAGGTGCTCCAGATATAGCATTTCCTCGTATAAATAATATAAGATTCTGACTATTACCTCCTTCTCTAACCCTGCTCCTGTCTAGGGGGCTAATTGAAAGAGGAGTAGGAACTGGCTGAACAGTATACCCTCCGCTAGCTGCAAGCATTGCACACAGTGGTCCTTCTGTAGATTTAGGAATTTTTTCTTTACACTTAGCTGGGGCTAGTTCTATTTTAGGCTCTGTTAATTTTATCTCAACAGTTATTAATATGCGTGCAGAGGGCATAAGATTTGATAAGGTTCCTTTGTTTGTATGGTCAGTACTTTTAACTACTATTTTACTTCTACTTTCTCTACCTGTGTTAGCCGGGGCCATTACTATATTACTTACAGATCGTAATTTAAACACA
>AA_BO16_200422_10
AACTGCTCTTAGTATATTAATTCGAACAGAACTGGGACAACCTGGTAGATTTATTGGCAATGACCAGATTTACAATGTAATTGTAACTGCTCATGCTTTTGTTATAATTTTTTTCTTAGTAATACCAGTGATAATCGGAGGGTTTGGAAATTGATTAATTCCCCTAATGCTAGGTGCTCCAGATATAGCATTTCCTCGTATAAATAATATAAGATTCTGACTATTACCTCCTTCTCTAACCCTGCTCCTGTCTAGGGGGCTAATTGAAAGAGGAGTAGGAACTGGCTGAACAGTATACCCTCCGCTAGCTGCAAGCATTGCACACAGTGGTCCTTCTGTAGATTTAGGAATTTTTTCTTTACACTTAGCTGGGGCTAGTTCTATTTTAGGCTCTGTTAATTTTATCTCAACAGTTATTAATATGCGTGCAGAGGGCATAAGATTTGATAAGGTTCCTTTGTTTGTATGGTCAGTATTTTTAACTACTATTTTACTTCTACTTTCTCTACCTGTGTTAGCCGGGGCCATTACTATATTACTTACAGATCGTAATTTAAACACA
>AA_BO16_200422_11
AACTGCTCTTAGTATATTAATTCGAACAGAACTGGGACAACCTGGTAGATTTATTGGCAATGACCAGATTTACAATGTAATTGTAACTGCTCATGCTTTTGTTATAATTTTTTTCTTAGTAATACCAGTGATAATCGGAGGGTTTGGAAATTGATTAATTCCCCTAATGCTAGGTGCTCCAGATATAGCATTTCCTCGTATAAATAATATAAGATTCTGACTATTACCTCCTTCTCTAACCCTGCTCCTGTCTAGGGGGCTAATTGAAAGAGGAGTAGGAACTGGCTGAACAGTATACCCTCCGCTAGCTGCAAGCATTGCACACAGTGGTCCTTCTGTAGATTTAGGAATTTTTTCTTTACACTTAGCTGGGGCTAGTTCTATTTTAGGCTCTGTTAATTTTATCTCAACAGTTATTAATATGCGTGCAGAGGGCATAAGATTTGATAAGGTTCCTTTGTTTGTATGGTCAGTACTTTTAACTACTATTTTACTTCTACTTTCTCTACCTGTGTTAGCCGGGGCCATTACTATATTACTTACAGATCGTAATTTAAACACA
>AA_BO16_200422_12
AACTGCTCTTAGTATATTAATTCGAACAGAACTGGGACAACCTGGTAGATTTATTGGCAATGACCAGATTTACAATGTAATTGTAACTGCTCATGCTTTTGTTATAATTTTTTTCTTAGTAATACCAGTGATAATCGGAGGGTTTGGAAATTGATTAATTCCCCTAATGCTAGGTGCTCCAGATATAGCATTTCCTCGTATAAATAATATAAGATTCTGACTATTACCTCCTTCTCTAACCCTGCTCCTGTCTAGGGGGCTAATTGAAAGAGGAGTAGGAACTGGCTGAACAGTATACCCTCCGCTAGCTGCAAGCATTGCACACAGTGGTCCTTCTGTAGATTTAGGAATTTTTTCTTTACACTTAGCTGGGGCTAGTTCTATTTTAGGCTCTGTTAATTTTATCTCAACAGTTATTAATATGCGTGCAGAGGGCATAAGATTTGATAAGGTTCCTTTGTTTGTATGGTCAGTACTTTTAACTACTATTTTACTTCTACTTTCTCTACCTGTGTTAGCCGGGGCCATTACTATATTACTTACAGATCGTAATTTAAACACA
>AA_BO16_200422_13
AACTGCTCTTAGTATATTAATTCGAACAGAACTGGGACAACCTGGTAGATTTATTGGCAATGACCAGATTTACAATGTAATTGTAACTGCTCATGCTTTTGTTATAATTTTTTTCTTAGTAATACCAGTGATAATCGGAGGGTTTGGAAATTGATTAATTCCCCTAATGCTAGGTGCTCCAGATATAGCATTTCCTCGTATAAATAATATAAGATTCTGACTATTACCTCCTTCTCTAACCCTGCTCCTGTCTAGGGGGCTAATTGAAAGAGGAGTAGGAACTGGCTGAACAGTATACCCTCCGCTAGCTGCAAGCATTGCACACAGTGGTCCTTCTGTAGATTTAGGAATTTTTTCTTTACACTTAGCTGGGGCTAGTTCTATTTTAGGCTCTGTTAATTTTATCTCAACAGTTATTAATATGCGTGCAGAGGGCATAAGATTTGATAAGGTTCCTTTGTTTGTATGGTCAGTACTTTTAACTACTATTTTACTTCTACTTTCTCTACCTGTGTTAGCCGGGGCCATTACTATATTACTTACAGATCGTAATTTAAACACA
>AA_BO24_190408_01
AACTGCCCTTAGTATATTAATTCGAACAGAACTGGGGCAACCTGGTAGATCTATTGGCAATGACCAGATTTACAATGTAATTGTAACTGCTCATGCTTTTGTTATAATTTTTTTCTTAGTAATACCAGTGATAATCGGAGGGTTTGGAAATTGATTAATTCCCCTAATGCTAGGTGCCCCAGATATAGCATTTCCTCGTATAAATAATATAAGATTCTGGCTATTACCTCCTTCTCTAACTCTGCTCCTGTCTAGGGGGTTAATTGAAAGAGGAGTAGGAACTGGCTGAACAGTATATCCTCCGCTAGCTGCAAGCATTGCACACAGTGGTCCTTCTGTAGATTTAGGAATTTTTTCTTTACACTTAGCTGGGGCTAGTTCTATTTTAGGCTCTGTTAATTTTATCTCAACAGTTATTAATATGCGTGCAGAAGGCATAAGATTTGATAAGGTTCCTTTGTTTGTGTGGTCAGTATTTTTAACTACTATTTTACTTCTACTTTCTCTACCTGTGTTAGCCGGGGCCATTACTATATTACTTACAGATCGTAATTTAAACACA
>AA_BO24_190408_02
AACTGCTCTTAGTATATTAATTCGAACAGAACTGGGGCAACCAGGTAGATTTATTGGTAATGACCAGATTTACAATGTAATTGTAACTGCTCATGCTTTTGTTATAATTTTTTTCTTAGTAATACCAGTGATAATCGGAGGATTTGGAAATTGATTAATTCCCCTAATGCTAGGTGCCCCAGACATAGCATTTCCTCGTATAAATAATATAAGATTCTGACTATTACCTCCTTCTCTAACCTTGCTCCTGTCAAGGGGGTTAATTGAAAGAGGAGTAGGAACTGGCTGAACAGTATACCCCCCGCTAGCTGCAAGCATTGCACACAGTGGTCCTTCTGTAGATTTAGGAATTTTTTCTTTACACTTAGCTGGGGCTAGTTCTATTCTAGGCTCTGTTAATTTTATCTCAACAGTTATTAATATGCGTGCAGAAGGCATAAGATTTGATAAGGTTCCTTTGTTTGTGTGGTCAGTATTTTTAACTACTATTTTACTTCTACTTTCTCTGCCTGTGCTAGCAGGGGCCATTACTATATTACTTACAGATCGTAATTTAAACACA
>AA_BO24_190408_03
AACTGCTCTTAGTATATTAATTCGAACAGAACTGGGGCAACCAGGTAGATTTATTGGTAATGACCAGATTTACAATGTAATTGTAACTGCTCATGCTTTTGTTATAATTTTTTTCTTAGTAATACCAGTGATAATCGGAGGATTTGGAAATTGATTAATTCCCCTAATGCTAGGTGCCCCAGACATAGCATTTCCTCGTATAAATAATATAAGATTCTGACTATTACCTCCTTCTCTAACCTTGCTCCTGTCAAGGGGGTTAATTGAAAGAGGAGTAGGAACTGGCTGAACAGTATACCCCCCGCTAGCTGCAAGCATTGCACACAGTGGTCCTTCTGTAGATTTAGGAATTTTTTCTTTACACTTAGCTGGGGCTAGTTCTATTCTAGGCTCTGTTAATTTTATCTCAACAGTTATTAATATGCGTGCAGAAGGCATAAGATTTGATAAGGTTCCTTTGTTTGTGTGGTCAGTATTTTTAACTACTATTTTACTTCTACTTTCTCTGCCTGTGCTAGCAGGGGCCATTACTATATTACTTACAGATCGTAATTTAAACACA
>AA_BO24_190408_04
AACTGCTCTTAGTATATTAATTCGAACAGAACTGGGGCAACCTGGTAGATTTATTGGCAACGACCAGATTTACAATGTAATTGTAACTGCTCATGCTTTTGTTATAATTTTTTTCTTAGTAATACCAGTGATAATCGGAGGGTTTGGAAATTGATTAATTCCCCTAATGCTAGGTGCCCCAGATATAGCATTTCCTCGTATAAATAATATAAGATTCTGACTATTACCTCCTTCTCTAACCCTGCTCCTGTCTAGGGGGTTAATTGAAAGAGGAGTAGGAACTGGCTGAACAGTATATCCTCCGCTAGCTGCAAGCATTGCACACAGTGGTCCTTCTGTAGATTTAGGAATTTTTTCTTTACACTTAGCTGGGGCTAGTTCTATTTTAGGCTCTGTTAATTTTATCTCAACAGTTATTAATATGCGTGCAGAAGGCATAAGATTTGATAAGGTTCCTTTGTTTGTGTGGTCAGTATTTTTAACTACTATTTTACTTCTACTTTCTCTACCTGTGTTAGCCGGGGCCATTACTATATTACTTACAGATCGTAATTTAAACACA
>AA_BO24_190408_05
AACTGCTCTTAGTATATTAATTCGAACAGAACTGGGGCAACCAGGTAGATTTATTGGTAATGACCAGATTTACAATGTAATTGTAACTGCTCATGCTTTTGTTATAATTTTTTTCTTAGTAATACCAGTGATAATCGGAGGATTTGGAAATTGATTAATTCCCCTAATGCTAGGTGCCCCAGACATAGCATTTCCTCGTATAAATAATATAAGATTCTGACTATTACCTCCTTCTCTAACCTTGCTCCTGTCAAGGGGGTTAATTGAAAGAGGAGTAGGAACTGGCTGAACAGTATACCCCCCGCTAGCTGCAAGCATTGCACACAGTGGTCCTTCTGTAGATTTAGGAATTTTTTCTTTACACTTAGCTGGGGCTAGTTCTATTCTAGGCTCTGTTAATTTTATCTCAACAGTTATTAATATGCGTGCAGAAGGCATAAGATTTGATAAGGTTCCTTTGTTTGTGTGGTCAGTATTTTTAACTACTATTTTACTTCTACTTTCTCTGCCTGTGCTAGCAGGGGCCATTACTATATTACTTACAGATCGTAATTTAAACACA
>AA_BO24_190408_06
AACTGCTCTTAGTATATTAATTCGAACAGAACTGGGGCAACCAGGTAGATTTATTGGTAATGACCAGATTTACAATGTAATTGTAACTGCTCATGCTTTTGTTATAATTTTTTTCTTAGTAATACCAGTGATAATCGGAGGATTTGGAAATTGATTAATTCCCCTAATGCTAGGTGCCCCAGACATAGCATTTCCTCGTATAAATAATATAAGATTCTGACTATTACCTCCTTCTCTAACCTTGCTCCTGTCAAGGGGGTTAATTGAAAGAGGAGTAGGAACTGGCTGAACAGTATACCCCCCGCTAGCTGCAAGCATTGCACACAGTGGTCCTTCTGTAGATTTAGGAATTTTTTCTTTACACTTAGCTGGGGCTAGTTCTATTCTAGGCTCTGTTAATTTTATCTCAACAGTTATTAATATGCGTGCAGAAGGCATAAGATTTGATAAGGTTCCTTTGTTTGTGTGGTCAGTATTTTTAACTACTATTTTACTTCTACTTTCTCTGCCTGTGCTAGCAGGGGCCATTACTATATTACTTACAGATCGTAATTTAAACACA
>AA_BO24_190408_07
AACTGCTCTTAGTATATTAATTCGAACAGAACTGGGGCAACCAGGTAGATTTATTGGTAATGACCAGATTTACAATGTAATTGTAACTGCTCATGCTTTTGTTATAATTTTTTTCTTAGTAATACCAGTGATAATCGGAGGATTTGGAAATTGATTAATTCCCCTAATGCTAGGTGCCCCAGACATAGCATTTCCTCGTATAAATAATATAAGATTCTGACTATTACCTCCTTCTCTAACCTTGCTCCTGTCAAGGGGGTTAATTGAAAGAGGAGTAGGAACTGGCTGAACAGTATACCCCCCGCTAGCTGCAAGCATTGCACACAGTGGTCCTTCTGTAGATTTAGGAATTTTTTCTTTACACTTAGCTGGGGCTAGTTCTATTCTAGGCTCTGTTAATTTTATCTCAACAGTTATTAATATGCGTGCAGAAGGCATAAGATTTGATAAGGTTCCTTTGTTTGTGTGGTCAGTATTTTTAACTACTATTTTACTTCTACTTTCTCTGCCTGTGCTAGCAGGGGCCATTACTATATTACTTACAGATCGTAATTTAAACACA
>AA_BO24_190408_08
AACTGCTCTTAGTATATTAATTCGAACAGAACTGGGGCAACCTGGTAGATTTATTGGCAACGACCAGATTTACAATGTAATTGTAACTGCTCATGCTTTTGTTATAATTTTTTTCTTAGTAATACCAGTGATAATCGGAGGGTTTGGAAATTGATTAATTCCCCTAATGCTAGGTGCCCCAGATATAGCATTTCCTCGTATAAATAATATAAGATTCTGACTATTACCTCCTTCTCTAACCCTGCTCCTGTCTAGGGGGTTAATTGAAAGAGGAGTAGGAACTGGCTGAACAGTATATCCTCCGCTAGCTGCAAGCATTGCACACAGTGGTCCTTCTGTAGATTTAGGAATTTTTTCTTTACACTTAGCTGGGGCTAGTTCTATTTTAGGCTCTGTTAATTTTATCTCAACAGTTATTAATATGCGTGCAGAAGGCATAAGATTTGATAAGGTTCCTTTGTTTGTGTGGTCAGTATTTTTAACTACTATTTTACTTCTACTTTCTCTACCTGTGTTAGCCGGGGCCATTACTATATTACTTACAGATCGTAATTTAAACACA
>AA_BO24_190408_10
AACTGCTCTTAGTATATTAATTCGAACAGAACTGGGGCAACCAGGTAGATTTATTGGTAATGACCAGATTTACAATGTAATTGTAACTGCTCATGCTTTTGTTATAATTTTTTTCTTAGTAATACCAGTGATAATCGGAGGATTTGGAAATTGATTAATTCCCCTAATGCTAGGTGCCCCAGACATAGCATTTCCTCGTATAAATAATATAAGATTCTGACTATTACCTCCTTCTCTAACCTTGCTCCTGTCAAGGGGGTTAATTGAAAGAGGAGTAGGAACTGGCTGAACAGTATACCCCCCGCTAGCTGCAAGCATTGCACACAGTGGTCCTTCTGTAGATTTAGGAATTTTTTCTTTACACTTAGCTGGGGCTAGTTCTATTCTAGGCTCTGTTAATTTTATCTCAACAGTTATTAATATGCGTGCAGAAGGCATAAGATTTGATAAGGTTCCTTTGTTTGTGTGGTCAGTATTTTTAACTACTATTTTACTTCTACTTTCTCTGCCTGTGCTAGCAGGGGCCATTACTATATTACTTACAGATCGTAATTTAAACACA
>AA_BO24_200420_11
AACTGCTCTTAGTATATTAATTCGAACAGAACTGGGGCAACCTGGTAGATTTATTGGCAACGACCAGATTTACAATGTAATTGTAACTGCTCATGCTTTTGTTATAATTTTTTTCTTAGTAATACCAGTGATAATCGGAGGGTTTGGAAATTGATTAATTCCCCTAATGCTAGGTGCCCCAGATATAGCATTTCCTCGTATAAATAATATAAGATTCTGACTATTACCTCCTTCTCTAACCCTGCTCCTGTCTAGGGGGTTAATTGAAAGAGGAGTAGGAACTGGCTGAACAGTATATCCTCCGCTAGCTGCAAGCATTGCACACAGTGGTCCTTCTGTAGATTTAGGAATTTTTTCTTTACACTTAGCTGGGGCTAGTTCTATTTTAGGCTCTGTTAATTTTATCTCAACAGTTATTAATATGCGTGCAGAAGGCATAAGATTTGATAAGGTTCCTTTGTTTGTGTGGTCAGTATTTTTAACTACTATTTTACTTCTACTTTCTCTACCTGTGTTAGCCGGGGCCATTACTATATTACTTACAGATCGTAATTTAAACACA
>AA_BO24_200420_12
AACTGCTCTTAGTATATTAATTCGAACAGAACTGGGACAACCTGGTAGATTTATTGGCAATGACCAGATTTACAATGTAATTGTAACTGCTCATGCTTTTGTTATAATTTTTTTCTTAGTAATACCAGTGATAATCGGAGGGTTTGGAAATTGATTAATTCCCCTAATGCTAGGTGCTCCAGATATAGCATTTCCTCGTATAAATAATATAAGATTCTGACTATTACCTCCTTCTCTAACCCTGCTCCTATCTAGGGGGCTAATTGAAAGAGGAGTAGGAACTGGCTGAACAGTATACCCTCCGCTAGCTGCAAGCATTGCACACAGTGGTCCTTCTGTAGATTTAGGAATTTTTTCTTTACACTTAGCTGGGGCTAGTTCTATTTTAGGCTCTGTTAATTTTATCTCAACAGTTATTAATATGCGTGCAGAGGGCATAAGATTTGATAAGGTTCCTTTGTTTGTATGGTCAGTATTTTTAACTACTATTTTACTTCTACTTTCTCTACCTGTGTTAGCCGGGGCCATTACTATATTACTTACAGATCGTAATTTAAACACA
>AA_BO24_200420_13
AACTGCTCTTAGTATATTAATTCGAACAGAACTGGGGCAACCTGGTAGATTTATTGGCAACGACCAGATTTACAATGTAATTGTAACTGCTCATGCTTTTGTTATAATTTTTTTCTTAGTAATACCAGTGATAATCGGAGGGTTTGGAAATTGATTAATTCCCCTAATGCTAGGTGCCCCAGATATAGCATTTCCTCGTATAAATAATATAAGATTCTGACTATTACCTCCTTCTCTAACCCTGCTCCTGTCTAGGGGGTTAATTGAAAGAGGAGTAGGAACTGGCTGAACAGTATATCCTCCGCTAGCTGCAAGCATTGCACACAGTGGTCCTTCTGTAGATTTAGGAATTTTTTCTTTACACTTAGCTGGGGCTAGTTCTATTTTAGGCTCTGTTAATTTTATCTCAACAGTTATTAATATGCGTGCAGAAGGCATAAGATTTGATAAGGTTCCTTTGTTTGTGTGGTCAGTATTTTTAACTACTATTTTACTTCTACTTTCTCTACCTGTGTTAGCCGGGGCCATTACTATATTACTTACAGATCGTAATTTAAACACA
>AA_BO24_200420_14
AACTGCTCTTAGTATATTAATTCGAACAGAACTGGGGCAACCAGGTAGATTTATTGGTAATGACCAGATTTACAATGTAATTGTAACTGCTCATGCTTTTGTTATAATTTTTTTCTTAGTAATACCAGTGATAATCGGAGGATTTGGAAATTGATTAATTCCCCTAATGCTAGGTGCCCCAGACATAGCATTTCCTCGTATAAATAATATAAGATTCTGACTATTACCTCCTTCTCTAACCTTGCTCCTGTCAAGGGGGTTAATTGAAAGAGGAGTAGGAACTGGCTGAACAGTATACCCCCCGCTAGCTGCAAGCATTGCACACAGTGGTCCTTCTGTAGATTTAGGAATTTTTTCTTTACACTTAGCTGGGGCTAGTTCTATTCTAGGCTCTGTTAATTTTATCTCAACAGTTATTAATATGCGTGCAGAAGGCATAAGATTTGATAAGGTTCCTTTGTTTGTGTGGTCAGTATTTTTAACTACTATTTTACTTCTACTTTCTCTGCCTGTGCTAGCAGGGGCCATTACTATATTACTTACAGATCGTAATTTAAACACA
>AA_BO24_200420_15
AACTGCTCTTAGTATATTAATTCGAACAGAACTGGGGCAACCAGGTAGATTTATTGGTAATGACCAGATTTACAATGTAATTGTAACTGCTCATGCTTTTGTTATAATTTTTTTCTTAGTAATACCAGTGATAATCGGAGGATTTGGAAATTGATTAATTCCCCTAATGCTAGGTGCCCCAGACATAGCATTTCCTCGTATAAATAATATAAGATTCTGACTATTACCTCCTTCTCTAACCTTGCTCCTGTCAAGGGGGTTAATTGAAAGAGGAGTAGGAACTGGCTGAACAGTATACCCCCCGCTAGCTGCAAGCATTGCACACAGTGGTCCTTCTGTAGATTTAGGAATTTTTTCTTTACACTTAGCTGGGGCTAGTTCTATTCTAGGCTCTGTTAATTTTATCTCAACAGTTATTAATATGCGTGCAGAAGGCATAAGATTTGATAAGGTTCCTTTGTTTGTGTGGTCAGTATTTTTAACTACTATTTTACTTCTACTTTCTCTGCCTGTGCTAGCAGGGGCCATTACTATATTACTTACAGATCGTAATTTAAACACA
>AA_BO24_200420_16
AACTGCTCTTAGTATATTAATTCGAACAGAACTGGGGCAACCAGGTAGATTTATTGGTAATGACCAGATTTACAATGTAATTGTAACTGCTCATGCTTTTGTTATAATTTTTTTCTTAGTAATACCAGTGATAATCGGAGGATTTGGAAATTGATTAATTCCCCTAATGCTAGGTGCCCCAGACATAGCATTTCCTCGTATAAATAATATAAGATTCTGACTATTACCTCCTTCTCTAACCTTGCTCCTGTCAAGGGGGTTAATTGAAAGAGGAGTAGGAACTGGCTGAACAGTATACCCCCCGCTAGCTGCAAGCATTGCACACAGTGGTCCTTCTGTAGATTTAGGAATTTTTTCTTTACACTTAGCTGGGGCTAGTTCTATTCTAGGCTCTGTTAATTTTATCTCAACAGTTATTAATATGCGTGCAGAAGGCATAAGATTTGATAAGGTTCCTTTGTTTGTGTGGTCAGTATTTTTAACTACTATTTTACTTCTACTTTCTCTGCCTGTGCTAGCAGGGGCCATTACTATATTACTTACAGATCGTAATTTAAACACA
>AA_BO24_200420_17
AACTGCTCTTAGTATATTAATTCGAACAGAACTGGGGCAACCAGGTAGATTTATTGGTAATGACCAGATTTACAATGTAATTGTAACTGCTCATGCTTTTGTTATAATTTTTTTCTTAGTAATACCAGTGATAATCGGAGGATTTGGAAATTGATTAATTCCCCTAATGCTAGGTGCCCCAGACATAGCATTTCCTCGTATAAATAATATAAGATTCTGACTATTACCTCCTTCTCTAACCTTGCTCCTGTCAAGGGGGTTAATTGAAAGAGGAGTAGGAACTGGCTGAACAGTATACCCCCCGCTAGCTGCAAGCATTGCACACAGTGGTCCTTCTGTAGATTTAGGAATTTTTTCTTTACACTTAGCTGGGGCTAGTTCTATTCTAGGCTCTGTTAATTTTATCTCAACAGTTATTAATATGCGTGCAGAAGGCATAAGATTTGATAAGGTTCCTTTGTTTGTGTGGTCAGTATTTTTAACTACTATTTTACTTCTACTTTCTCTGCCTGTGCTAGCAGGGGCCATTACTATATTACTTACAGATCGTAATTTAAACACA
>AA_BO24_200420_18
AACTGCTCTTAGTATATTAATTCGAACAGAACTGGGACAACCTGGTAGATTTATTGGCAATGACCAGATTTACAATGTAATTGTAACTGCTCATGCTTTTGTTATAATTTTTTTCTTAGTAATACCAGTGATAATCGGAGGGTTTGGAAATTGATTAATTCCCCTAATGCTAGGTGCTCCAGATATAGCATTTCCTCGTATAAATAATATAAGATTCTGACTATTACCTCCTTCTCTAACCCTGCTCCTATCTAGGGGGCTAATTGAAAGAGGAGTAGGAACTGGCTGAACAGTATACCCTCCGCTAGCTGCAAGCATTGCACACAGTGGTCCTTCTGTAGATTTAGGAATTTTTTCTTTACACTTAGCTGGGGCTAGTTCTATTTTAGGCTCTGTTAATTTTATCTCAACAGTTATTAATATGCGTGCAGAGGGCATAAGATTTGATAAGGTTCCTTTGTTTGTATGGTCAGTATTTTTAACTACTATTTTACTTCTACTTTCTCTACCTGTGTTAGCCGGGGCCATTACTATATTACTTACAGATCGTAATTTAAACACA
>AA_BO24_200420_19
AACTGCTCTTAGTATATTAATTCGAACAGAACTGGGGCAACCAGGTAGATTTATTGGTAATGACCAGATTTACAATGTAATTGTAACTGCTCATGCTTTTGTTATAATTTTTTTCTTAGTAATACCAGTGATAATCGGAGGATTTGGAAATTGATTAATTCCCCTAATGCTAGGTGCCCCAGACATAGCATTTCCTCGTATAAATAATATAAGATTCTGACTATTACCTCCTTCTCTAACCTTGCTCCTGTCAAGGGGGTTAATTGAAAGAGGAGTAGGAACTGGCTGAACAGTATACCCCCCGCTAGCTGCAAGCATTGCACACAGTGGTCCTTCTGTAGATTTAGGAATTTTTTCTTTACACTTAGCTGGGGCTAGTTCTATTCTAGGCTCTGTTAATTTTATCTCAACAGTTATTAATATGCGTGCAGAAGGCATAAGATTTGATAAGGTTCCTTTGTTTGTGTGGTCAGTATTTTTAACTACTATTTTACTTCTACTTTCTCTGCCTGTGCTAGCAGGGGCCATTACTATATTACTTACAGATCGTAATTTAAACACA
>AA_BO24_200420_20
AACTGCTCTTAGTATATTAATTCGAACAGAACTGGGGCAACCAGGTAGATTTATTGGTAATGACCAGATTTACAATGTAATTGTAACTGCTCATGCTTTTGTTATAATTTTTTTCTTAGTAATACCAGTGATAATCGGAGGATTTGGAAATTGATTAATTCCCCTAATGCTAGGTGCCCCAGACATAGCATTTCCTCGTATAAATAATATAAGATTCTGACTATTACCTCCTTCTCTAACCTTGCTCCTGTCAAGGGGGTTAATTGAAAGAGGAGTAGGAACTGGCTGAACAGTATACCCCCCGCTAGCTGCAAGCATTGCACACAGTGGTCCTTCTGTAGATTTAGGAATTTTTTCTTTACACTTAGCTGGGGCTAGTTCTATTCTAGGCTCTGTTAATTTTATCTCAACAGTTATTAATATGCGTGCAGAAGGCATAAGATTTGATAAGGTTCCTTTGTTTGTGTGGTCAGTATTTTTAACTACTATTTTACTTCTACTTTCTCTGCCTGTGCTAGCAGGGGCCATTACTATATTACTTACAGATCGTAATTTAAACACA
>AA_BO24_200420_21
AACTGCTCTTAGTATATTAATTCGAACAGAACTGGGGCAACCAGGTAGATTTATTGGTAATGACCAGATTTACAATGTAATTGTAACTGCTCATGCTTTTGTTATAATTTTTTTCTTAGTAATACCAGTGATAATCGGAGGATTTGGAAATTGATTAATTCCCCTAATGCTAGGTGCCCCAGACATAGCATTTCCTCGTATAAATAATATAAGATTCTGACTATTACCTCCTTCTCTAACCTTGCTCCTGTCAAGGGGGTTAATTGAAAGAGGAGTAGGAACTGGCTGAACAGTATACCCCCCGCTAGCTGCAAGCATTGCACACAGTGGTCCTTCTGTAGATTTAGGAATTTTTTCTTTACACTTAGCTGGGGCTAGTTCTATTCTAGGCTCTGTTAATTTTATCTCAACAGTTATTAATATGCGTGCAGAAGGCATAAGATTTGATAAGGTTCCTTTGTTTGTGTGGTCAGTATTTTTAACTACTATTTTACTTCTACTTTCTCTGCCTGTGCTAGCAGGGGCCATTACTATATTACTTACAGATCGTAATTTAAACACA
>AA_BO24_200420_22
AACTGCTCTTAGTATATTAATTCGAACAGAACTGGGGCAACCAGGTAGATTTATTGGTAATGACCAGATTTACAATGTAATTGTAACTGCTCATGCTTTTGTTATAATTTTTTTCTTAGTAATACCAGTGATAATCGGAGGATTTGGAAATTGATTAATTCCCCTAATGCTAGGTGCCCCAGACATAGCATTTCCTCGTATAAATAATATAAGATTCTGACTATTACCTCCTTCTCTAACCTTGCTCCTGTCAAGGGGGTTAATTGAAAGAGGAGTAGGAACTGGCTGAACAGTATACCCCCCGCTAGCTGCAAGCATTGCACACAGTGGTCCTTCTGTAGATTTAGGAATTTTTTCTTTACACTTAGCTGGGGCTAGTTCTATTCTAGGCTCTGTTAATTTTATCTCAACAGTTATTAATATGCGTGCAGAAGGCATAAGATTTGATAAGGTTCCTTTGTTTGTGTGGTCAGTATTTTTAACTACTATTTTACTTCTACTTTCTCTGCCTGTGCTAGCAGGGGCCATTACTATATTACTTACAGATCGTAATTTAAACACA
>AA_BO24_200420_23
AACTGCTCTTAGTATATTAATTCGAACAGAACTGGGGCAACCAGGTAGATTTATTGGTAATGACCAGATTTACAATGTAATTGTAACTGCTCATGCTTTTGTTATAATTTTTTTCTTAGTAATACCAGTGATAATCGGAGGATTTGGAAATTGATTAATTCCCCTAATGCTAGGTGCCCCAGACATAGCATTTCCTCGTATAAATAATATAAGATTCTGACTATTACCTCCTTCTCTAACCTTGCTCCTGTCAAGGGGGTTAATTGAAAGAGGAGTAGGAACTGGCTGAACAGTATACCCCCCGCTAGCTGCAAGCATTGCACACAGTGGTCCTTCTGTAGATTTAGGAATTTTTTCTTTACACTTAGCTGGGGCTAGTTCTATTCTAGGCTCTGTTAATTTTATCTCAACAGTTATTAATATGCGTGCAGAAGGCATAAGATTTGATAAGGTTCCTTTGTTTGTGTGGTCAGTATTTTTAACTACTATTTTACTTCTACTTTCTCTGCCTGTGCTAGCAGGGGCCATTACTATATTACTTACAGATCGTAATTTAAACACA
>AA_BO24_200420_24
AACTGCTCTTAGTATATTAATTCGAACAGAACTGGGGCAACCAGGTAGATTTATTGGTAATGACCAGATTTACAATGTAATTGTAACTGCTCATGCTTTTGTTATAATTTTTTTCTTAGTAATACCAGTGATAATCGGAGGATTTGGAAATTGATTAATTCCCCTAATGCTAGGTGCCCCAGACATAGCATTTCCTCGTATAAATAATATAAGATTCTGACTATTACCTCCTTCTCTAACCTTGCTCCTGTCAAGGGGGTTAATTGAAAGAGGAGTAGGAACTGGCTGAACAGTATACCCCCCGCTAGCTGCAAGCATTGCACACAGTGGTCCTTCTGTAGATTTAGGAATTTTTTCTTTACACTTAGCTGGGGCTAGTTCTATTCTAGGCTCTGTTAATTTTATCTCAACAGTTATTAATATGCGTGCAGAAGGCATAAGATTTGATAAGGTTCCTTTGTTTGTGTGGTCAGTATTTTTAACTACTATTTTACTTCTACTTTCTCTGCCTGTGCTAGCAGGGGCCATTACTATATTACTTACAGATCGTAATTTAAACACA
>AA_BO24_200420_25
AACTGCTCTCAGTATATTAATTCGAACAGAACTAGGACAACCGGGAAGGTTTATTGGCAACGACCAAATCTACAATGTAATTGTAACTGCCCACGCTTTTGTTATAATTTTTTTCTTAGTTATACCAGTAATAATTGGGGGATTTGGAAACTGATTAATTCCTCTAATACTAGGCGCCCCAGATATGGCATTTCCTCGTATAAATAATATAAGATTCTGACTATTACCTCCTTCTCTAACCTTGCTCTTATCGAGAGGGCTGATTGAAAGGGGAGTGGGGACTGGTTGAACAGTATACCCTCCACTAGCCGCAAGTATTGCACACAGCGGTCCTTCTGTGGATTTAGGAATTTTCTCCTTACACCTAGCAGGTGCCAGATCTATTTTAGGTTCTGTTAATTTTATTTCAACAGTTATTAATATACGAGCAGAAGGCATAAGATTCGATAAAGTTCCCTTGTTTGTATGATCGGTGTTTTTAACCACTATTCTGCTTCTCCTCTCTCTGCCTGTTTTAGCAGGGGCCATTACTATATTACTCACAGACCGTAATTTAAACACC
>AA_BO24_200420_26
AACTGCTCTTAGTATATTAATTCGAACAGAACTGGGGCAACCTGGTAGATTTATTGGCAACGACCAGATTTACAATGTAATTGTAACTGCTCATGCTTTTGTTATAATTTTTTTCTTAGTAATACCAGTGATAATCGGAGGGTTTGGAAATTGATTAATTCCCCTAATGCTAGGTGCCCCAGATATAGCATTTCCTCGTATAAATAATATAAGATTCTGACTATTACCTCCTTCTCTAACCCTGCTCCTGTCTAGGGGGTTAATTGAAAGAGGAGTAGGAACTGGCTGAACAGTATATCCTCCGCTAGCTGCAAGCATTGCACACAGTGGTCCTTCTGTAGATTTAGGAATTTTTTCTTTACACTTAGCTGGGGCTAGTTCTATTTTAGGCTCTGTTAATTTTATCTCAACAGTTATTAATATGCGTGCAGAAGGCATAAGATTTGATAAGGTTCCTTTGTTTGTGTGGTCAGTATTTTTAACTACTATTTTACTTCTACTTTCTCTACCTGTGTTAGCCGGGGCCATTACTATATTACTTACAGATCGTAATTTAAACACA
>AA_BO25_200420_01
AACTGCTCTCAGTATATTAATTCGAACAGAACTAGGACAACCGGGAAGGTTTATTGGCAACGACCAAATCTACAATGTAATTGTAACTGCCCACGCTTTTGTTATAATTTTTTTCTTAGTTATACCAGTAATAATTGGGGGATTTGGAAACTGATTAATTCCTCTAATACTAGGCGCCCCAGATATGGCATTTCCTCGTATAAATAATATAAGATTCTGACTATTACCTCCTTCTCTAACCTTGCTCTTATCGAGAGGGCTGATTGAAAGGGGAGTGGGGACTGGTTGAACAGTATACCCTCCACTAGCCGCAAGTATTGCACACAGCGGTCCTTCTGTGGATTTAGGAATTTTCTCCTTACACCTAGCAGGTGCCAGATCTATTTTAGGTTCTGTTAATTTTATTTCAACAGTTATTAATATACGAGCAGAAGGCATAAGATTCGATAAAGTTCCCTTGTTTGTATGATCGGTGTTTTTAACCACTATTCTGCTTCTCCTCTCTCTGCCTGTTTTAGCAGGGGCCATTACTATATTACTCACAGACCGTAATTTAAACACC
>AA_BO25_200420_02
AACTGCTCTCAGTATATTAATTCGAACAGAACTAGGACAACCGGGAAGGTTTATTGGCAACGACCAAATCTACAATGTAATTGTAACTGCCCACGCTTTTGTTATAATTTTTTTCTTAGTTATACCAGTAATAATTGGGGGATTTGGAAACTGATTAATTCCTCTAATACTAGGCGCCCCAGATATGGCATTTCCTCGTATAAATAATATAAGATTCTGACTATTACCTCCTTCTCTAACCTTGCTCTTATCGAGAGGGCTGATTGAAAGGGGAGTGGGGACTGGTTGAACAGTATACCCTCCACTAGCCGCAAGTATTGCACACAGCGGTCCTTCTGTGGATTTAGGAATTTTCTCCTTACACCTAGCAGGTGCCAGATCTATTTTAGGTTCTGTTAATTTTATTTCAACAGTTATTAATATACGAGCAGAAGGCATAAGATTCGATAAAGTTCCCTTGTTTGTATGATCGGTGTTTTTAACCACTATTCTGCTTCTCCTCTCTCTGCCTGTTTTAGCAGGGGCCATTACTATATTACTCACAGACCGTAATTTAAACACC
>AA_BO25_200420_04
AACTGCTCTTAGTATATTAATTCGAACAGAACTGGGACAACCTGGTAGATTTATTGGCAATGACCAGATTTACAATGTAATTGTAACTGCTCATGCTTTTGTTATAATTTTTTTCTTAGTAATACCAGTGATAATCGGAGGGTTTGGAAATTGATTAATTCCCCTAATGCTAGGTGCTCCAGATATAGCATTTCCTCGTATAAATAATATAAGATTCTGACTATTACCTCCTTCTCTAACCCTGCTCCTGTCTAGGGGGCTAATTGAAAGAGGAGTAGGAACTGGCTGAACAGTATACCCTCCGCTAGCTGCAAGCATTGCACACAGTGGTCCTTCTGTAGATTTAGGAATTTTTTCTTTACACTTAGCTGGGGCTAGTTCTATTTTAGGCTCTGTTAATTTTATCTCAACAGTTATTAATATGCGTGCAGAGGGCATAAGATTTGATAAGGTTCCTTTGTTTGTATGGTCAGTATTTTTAACTACTATTTTACTTCTACTTTCTCTACCTGTGTTAGCCGGGGCCATTACTATATTACTTACAGATCGTAATTTAAACACA
>AA_BO25_200420_05
AACTGCTCTCAGTATATTAATTCGAACAGAACTAGGACAACCGGGAAGGTTTATTGGCAACGACCAAATCTACAATGTAATTGTAACTGCCCACGCTTTTGTTATAATTTTTTTCTTAGTTATACCAGTAATAATTGGGGGATTTGGAAACTGATTAATTCCTCTAATACTAGGAGCCCCAGATATGGCATTTCCTCGTATAAATAATATAAGATTCTGACTATTACCTCCTTCTCTAACCTTGCTCTTATCGAGAGGGCTGATTGAAAGGGGAGTGGGGACTGGTTGAACAGTATACCCTCCACTAGCCGCAAGTATTGCACACAGCGGTCCTTCTGTGGATTTAGGAATTTTCTCCTTACACCTAGCAGGTGCCAGATCTATTTTAGGTTCTGTTAATTTTATTTCAACAGTTATTAATATACGAGCAGAAGGCATAAGATTCGATAAAGTTCCCTTGTTTGTATGATCGGTGTTTTTAACCACTATTCTGCTTCTCCTCTCTCTGCCTGTTTTAGCAGGGGCCATTACTATATTACTCACAGACCGTAATTTAAACACC
>AA_BO25_200420_06
AACTGCTCTCAGTATATTAATTCGAACAGAACTAGGACAACCGGGAAGGTTTATTGGCAACGACCAAATCTACAATGTAATTGTAACTGCCCACGCTTTTGTTATAATTTTTTTCTTAGTTATACCAGTAATAATTGGGGGATTTGGAAACTGATTAATTCCTCTAATACTAGGCGCCCCAGATATGGCATTTCCTCGTATAAATAATATAAGATTCTGACTATTACCTCCTTCTCTAACCTTGCTCTTATCGAGAGGGCTGATTGAAAGGGGAGTGGGGACTGGTTGAACAGTATACCCTCCACTAGCCGCAAGTATTGCACACAGCGGTCCTTCTGTGGATTTAGGAATTTTCTCCTTACACCTAGCAGGTGCCAGATCTATTTTAGGTTCTGTTAATTTTATTTCAACAGTTATTAATATACGAGCAGAAGGCATAAGATTCGATAAAGTTCCCTTGTTTGTATGATCGGTGTTTTTAACCACTATTCTGCTTCTCCTCTCTCTGCCTGTTTTAGCAGGGGCCATTACTATATTACTCACAGACCGTAATTTAAACACC
>AA_BO27_190401_02
AACTGCTCTTAGTATATTAATTCGAACAGAACTGGGACAACCTGGCAGGTTTATTGGCAATGACCAGATTTACAATGTAATTGTAACTGCTCATGCTTTTGTTATAATTTTTTTCTTAGTAATACCAGTGATAATCGGAGGGTTTGGAAATTGATTAATTCCCCTAATGCTAGGTGCTCCAGATATAGCATTTCCTCGTATAAATAATATAAGATTCTGACTATTACCTCCTTCTCTAACCCTGCTCCTGTCTAGAGGGCTAATTGAAAGAGGAGTAGGAACTGGCTGAACAGTATACCCTCCGCTAGCTGCAAGCATTGCACACAGTGGTCCTTCTGTAGATTTAGGAATTTTTTCTTTACACTTAGCTGGGGCTAGTTCTATTTTAGGCTCTGTTAATTTTATCTCAACAGTTATTAATATGCGTGCAGAGGGCATAAGATTTGATAAGGTTCCTTTGTTTGTATGGTCAGTATTTTTAACTACTATTTTACTTCTACTTTCTCTACCTGTGTTAGCCGGGGCCATTACTATATTACTCACAGATCGTAATTTAAACACA
>AA_BO27_190401_03
AACTGCTCTTAGTATATTAATTCGAACAGAACTGGGACAACCTGGCAGGTTTATTGGCAATGACCAGATTTACAATGTAATTGTAACTGCTCATGCTTTTGTTATAATTTTTTTCTTAGTAATACCAGTGATAATCGGAGGGTTTGGAAATTGATTAATTCCCCTAATGCTAGGTGCTCCAGATATAGCATTTCCTCGTATAAATAATATAAGATTCTGACTATTACCTCCTTCTCTAACCCTGCTCCTGTCTAGAGGGCTAATTGAAAGAGGAGTAGGAACTGGCTGAACAGTATACCCTCCGCTAGCTGCAAGCATTGCACACAGTGGTCCTTCTGTAGATTTAGGAATTTTTTCTTTACACTTAGCTGGGGCTAGTTCTATTTTAGGCTCTGTTAATTTTATCTCAACAGTTATTAATATGCGTGCAGAGGGCATAAGATTTGATAAGGTTCCTTTGTTTGTATGGTCAGTATTTTTAACTACTATTTTACTTCTACTTTCTCTACCTGTGTTAGCCGGGGCCATTACTATATTACTCACAGATCGTAATTTAAACACA
>AA_BO27_190401_04
AACTGCTCTTAGTATATTAATTCGAACAGAACTGGGGCAACCAGGTAGATTTATTGGCAATGACCAGATTTACAATGTAATTGTAACTGCTCATGCTTTTGTTATAATTTTTTTCTTAGTAATACCAGTGATAATCGGAGGATTTGGAAATTGATTAATTCCCCTAATGCTAGGTGCCCCAGACATAGCATTTCCTCGTATAAATAATATAAGATTCTGACTATTACCTCCTTCTCTAACCTTGCTCCTGTCAAGGGGGTTAATTGAAAGAGGAGTAGGAACTGGCTGAACAGTATACCCCCCGCTAGCTGCAAGCATTGCACACAGTGGTCCTTCTGTAGATTTAGGAATTTTTTCTTTACACTTAGCTGGGGCTAGTTCTATTCTAGGCTCTGTTAATTTTATCTCAACAGTTATTAATATGCGTGCAGAAGGCATAAGATTTGATAAGGTTCCTTTGTTTGTGTGGTCAGTATTTTTAACTACTATTTTACTTCTACTTTCTCTGCCTGTGCTAGCAGGGGCCATTACTATATTACTTACAGATCGTAATTTAAACACA
>AA_BO27_190401_05
AACTGCTCTTAGTATATTAATTCGAACAGAACTGGGACAACCTGGTAGATTTATTGGCAATGACCAGATTTACAATGTAATTGTAACTGCTCATGCTTTTGTTATAATTTTTTTCTTAGTAATACCAGTGATAATCGGAGGGTTTGGAAATTGATTAATTCCCCTAATGCTAGGTGCTCCAGATATAGCATTTCCTCGTATAAATAATATAAGATTCTGACTATTACCTCCTTCTCTAACCCTGCTCCTATCTAGGGGGCTAATTGAAAGAGGAGTAGGAACTGGCTGAACAGTATACCCTCCGCTAGCTGCAAGCATTGCACACAGTGGTCCTTCTGTAGATTTAGGAATTTTTTCTTTACACTTAGCTGGGGCTAGTTCTATTTTAGGCTCTGTTAATTTTATCTCAACAGTTATTAATATGCGTGCAGAGGGCATAAGATTTGATAAGGTTCCTTTGTTTGTATGGTCAGTATTTTTAACTACTATTTTACTTCTACTTTCTCTACCTGTGTTAGCCGGGGCCATTACTATATTACTTACAGATCGTAATTTAAACACA
>AA_BO27_190401_06
AACTGCTCTTAGTATATTAATTCGAACAGAACTGGGACAACCTGGTAGATTTATTGGCAATGACCAGATTTACAATGTAATTGTAACTGCTCATGCTTTTGTTATAATTTTTTTCTTAGTAATACCAGTGATAATCGGAGGGTTTGGAAATTGATTAATTCCCCTAATGCTAGGTGCTCCAGATATAGCATTTCCTCGTATAAATAATATAAGATTCTGACTATTACCTCCTTCTCTAACCCTGCTCCTATCTAGGGGGCTAATTGAAAGAGGAGTAGGAACTGGCTGAACAGTATACCCTCCGCTAGCTGCAAGCATTGCACACAGTGGTCCTTCTGTAGATTTAGGAATTTTTTCTTTACACTTAGCTGGGGCTAGTTCTATTTTAGGCTCTGTTAATTTTATCTCAACAGTTATTAATATGCGTGCAGAGGGCATAAGATTTGATAAGGTTCCTTTGTTTGTATGGTCAGTATTTTTAACTACTATTTTACTTCTACTTTCTCTACCTGTGTTAGCCGGGGCCATTACTATATTACTTACAGATCGTAATTTAAACACA
>AA_BO27_190401_07
AACTGCTCTTAGTATATTAATTCGAACAGAACTGGGACAACCTGGCAGGTTTATTGGCAATGACCAGATTTACAATGTAATTGTAACTGCTCATGCTTTTGTTATAATTTTTTTCTTAGTAATACCAGTGATAATCGGAGGGTTTGGAAATTGATTAATTCCCCTAATGCTAGGTGCTCCAGATATAGCATTTCCTCGTATAAATAATATAAGATTCTGACTATTACCTCCTTCTCTAACCCTGCTCCTGTCTAGAGGGCTAATTGAAAGAGGAGTAGGAACTGGCTGAACAGTATACCCTCCGCTAGCTGCAAGCATTGCACACAGTGGTCCTTCTGTAGATTTAGGAATTTTTTCTTTACACTTAGCTGGGGCTAGTTCTATTTTAGGCTCTGTTAATTTTATCTCAACAGTTATTAATATGCGTGCAGAGGGCATAAGATTTGATAAGGTTCCTTTGTTTGTATGGTCAGTATTTTTAACTACTATTTTACTTCTACTTTCTCTACCTGTGTTAGCCGGGGCCATTACTATATTACTCACAGATCGTAATTTAAACACA
>AA_BO27_190401_08
AACTGCTCTTAGTATATTAATTCGAACAGAACTGGGACAACCTGGTAGATTTATTGGCAATGACCAGATTTACAATGTAATTGTAACTGCTCATGCTTTTGTTATAATTTTTTTCTTAGTAATACCAGTGATAATCGGAGGGTTTGGAAATTGATTAATTCCCCTAATGCTAGGTGCTCCAGATATAGCATTTCCTCGTATAAATAATATAAGATTCTGACTATTACCTCCTTCTCTAACCCTGCTCCTATCTAGGGGGCTAATTGAAAGAGGAGTAGGAACTGGCTGAACAGTATACCCTCCGCTAGCTGCAAGCATTGCACACAGTGGTCCTTCTGTAGATTTAGGAATTTTTTCTTTACACTTAGCTGGGGCTAGTTCTATTTTAGGCTCTGTTAATTTTATCTCAACAGTTATTAATATGCGTGCAGAGGGCATAAGATTTGATAAGGTTCCTTTGTTTGTATGGTCAGTATTTTTAACTACTATTTTACTTCTACTTTCTCTACCTGTGTTAGCCGGGGCCATTACTATATTACTTACAGATCGTAATTTAAACACA
>AA_BO27_190401_10
AACTGCTCTTAGTATATTAATTCGAACAGAACTGGGGCAACCAGGTAGATTTATTGGCAATGACCAGATTTACAATGTAATTGTAACTGCTCATGCTTTTGTTATAATTTTTTTCTTAGTAATACCAGTGATAATCGGAGGATTTGGAAATTGATTAATTCCCCTAATGCTAGGTGCCCCAGACATAGCATTTCCTCGTATAAATAATATAAGATTCTGACTATTACCTCCTTCTCTAACCTTGCTCCTGTCAAGGGGGTTAATTGAAAGAGGAGTAGGAACTGGCTGAACAGTATACCCCCCGCTAGCTGCAAGCATTGCACACAGTGGTCCTTCTGTAGATTTAGGAATTTTTTCTTTACACTTAGCTGGGGCTAGTTCTATTCTAGGCTCTGTTAATTTTATCTCAACAGTTATTAATATGCGTGCAGAAGGCATAAGATTTGATAAGGTTCCTTTGTTTGTGTGGTCAGTATTTTTAACTACTATTTTACTTCTACTTTCTCTGCCTGTGCTAGCAGGGGCCATTACTATATTACTTACAGATCGTAATTTAAACACA
>AA_BO27_200416_11
AACTGCTCTTAGTATATTAATTCGAACAGAACTGGGGCAACCTGGCAGATTTATTGGCAACGACCAGATTTACAATGTAATTGTAACTGCTCATGCTTTTGTTATAATTTTTTTCTTAGTAATACCAGTGATAATCGGAGGATTTGGAAATTGATTAATTCCCCTAATGCTAGGTGCCCCAGATATAGCATTTCCTCGTATAAATAATATAAGATTCTGACTATTACCTCCTTCTCTAACCCTGCTCCTGTCTAGGGGGTTAATTGAAAGAGGAGTAGGAACTGGCTGAACAGTATATCCTCCACTAGCTGCAAGCATTGCACACAGTGGTCCTTCTGTAGATTTAGGGATTTTTTCTTTACACTTAGCTGGGGCTAGTTCTATTTTAGGCTCTGTTAATTTTATCTCAACAGTTATTAATATGCGTGCAGAAGGCATAAGATTTGATAAGGTTCCTTTGTTTGTGTGGTCAGTATTTTTAACTACTATTTTACTTCTACTTTCTCTACCTGTGTTAGCCGGGGCCATTACTATATTACTTACAGATCGTAATTTAAACACA
>AA_BO27_200416_12
AACTGCTCTTAGTATATTAATTCGAACAGAACTGGGACAACCTGGCAGGTTTATTGGCAATGACCAGATTTACAATGTAATTGTAACTGCTCATGCTTTTGTTATAATTTTTTTCTTAGTAATACCAGTGATAATCGGAGGGTTTGGAAATTGATTAATTCCCCTAATGCTAGGTGCTCCAGATATAGCATTTCCTCGTATAAATAATATAAGATTCTGACTATTACCTCCTTCTCTAACCCTGCTCCTGTCTAGAGGGCTAATTGAAAGAGGAGTAGGAACTGGCTGAACAGTATACCCTCCGCTAGCTGCAAGCATTGCACACAGTGGTCCTTCTGTAGATTTAGGAATTTTTTCTTTACACTTAGCTGGGGCTAGTTCTATTTTAGGCTCTGTTAATTTTATCTCAACAGTTATTAATATGCGTGCAGAGGGCATAAGATTTGATAAGGTTCCTTTGTTTGTATGGTCAGTATTTTTAACTACTATTTTACTTCTACTTTCTCTACCTGTGTTAGCCGGGGCCATTACTATATTACTCACAGATCGTAATTTAAACACA
>AA_BO27_200416_13
AACTGCTCTTAGTATATTAATTCGAACAGAACTGGGGCAACCAGGTAGGTTTATTGGCAATGACCAGATTTACAATGTAATTGTAACTGCTCATGCTTTTGTTATAATTTTTTTCTTAGTAATACCAGTGATAATCGGAGGATTTGGAAATTGATTAATTCCCCTAATGCTAGGTGCCCCAGACATAGCATTTCCTCGTATAAATAATATAAGATTCTGACTATTACCTCCTTCTCTAACCTTGCTCCTGTCAAGGGGGTTAATTGAAAGAGGAGTAGGAACTGGCTGAACAGTATACCCCCCACTAGCTGCAAGCATTGCACACAGTGGTCCTTCTGTAGATTTAGGAATTTTTTCTTTACACTTAGCTGGGGCTAGTTCTATTCTAGGCTCTGTTAATTTTATCTCAACAGTTATTAATATGCGTGCAGAAGGCATAAGATTTGATAAGGTTCCTTTGTTTGTGTGGTCAGTATTTTTAACTACTATTTTACTTCTACTTTCTCTGCCTGTGCTAGCAGGGGCCATTACTATATTACTTACAGATCGTAATTTAAACACA
>AA_BO27_200416_14
AACTGCTCTTAGTATATTAATTCGAACAGAACTGGGACAACCTGGCAGGTTTATTGGCAATGACCAGATTTACAATGTAATTGTAACTGCTCATGCTTTTGTTATAATTTTTTTCTTAGTAATACCAGTGATAATCGGAGGGTTTGGAAATTGATTAATTCCCCTAATGCTAGGTGCTCCAGATATAGCATTTCCTCGTATAAATAATATAAGATTCTGACTATTACCTCCTTCTCTAACCCTGCTCCTGTCTAGAGGGCTAATTGAAAGAGGAGTAGGAACTGGCTGAACAGTATACCCTCCGCTAGCTGCAAGCATTGCACACAGTGGTCCTTCTGTAGATTTAGGAATTTTTTCTTTACACTTAGCTGGGGCTAGTTCTATTTTAGGCTCTGTTAATTTTATCTCAACAGTTATTAATATGCGTGCAGAGGGCATAAGATTTGATAAGGTTCCTTTGTTTGTATGGTCAGTATTTTTAACTACTATTTTACTTCTACTTTCTCTACCTGTGTTAGCCGGGGCCATTACTATATTACTCACAGATCGTAATTTAAACACA
>AA_BO27_200416_15
AACTGCTCTTAGTATATTAATTCGAACAGAACTGGGACAACCTGGTAGATTTATTGGCAATGACCAGATTTACAATGTAATTGTAACTGCTCATGCTTTTGTTATAATTTTTTTCTTAGTAATACCAGTGATAATCGGAGGGTTTGGAAATTGATTAATTCCCCTAATGCTAGGTGCTCCAGATATAGCATTTCCTCGTATAAATAATATAAGATTCTGACTATTACCTCCTTCTCTAACCCTGCTCCTATCTAGGGGGCTAATTGAAAGAGGAGTAGGAACTGGCTGAACAGTATACCCTCCGCTAGCTGCAAGCATTGCACACAGTGGTCCTTCTGTAGATTTAGGAATTTTTTCTTTACACTTAGCTGGGGCTAGTTCTATTTTAGGCTCTGTTAATTTTATCTCAACAGTTATTAATATGCGTGCAGAGGGCATAAGATTTGATAAGGTTCCTTTGTTTGTATGGTCAGTATTTTTAACTACTATTTTACTTCTACTTTCTCTACCTGTGTTAGCCGGGGCCATTACTATATTACTTACAGATCGTAATTTAAACACA
>AA_BO27_200416_16
AACTGCTCTTAGTATATTAATTCGAACAGAACTGGGACAACCTGGTAGATTTATTGGCAATGACCAGATTTACAATGTAATTGTAACTGCTCATGCTTTTGTTATAATTTTTTTCTTAGTAATACCAGTGATAATCGGAGGGTTTGGAAATTGATTAATTCCCCTAATGCTAGGTGCTCCAGATATAGCATTTCCTCGTATAAATAATATAAGATTCTGACTATTACCTCCTTCTCTAACCCTGCTCCTATCTAGGGGGCTAATTGAAAGAGGAGTAGGAACTGGCTGAACAGTATACCCTCCGCTAGCTGCAAGCATTGCACACAGTGGTCCTTCTGTAGATTTAGGAATTTTTTCTTTACACTTAGCTGGGGCTAGTTCTATTTTAGGCTCTGTTAATTTTATCTCAACAGTTATTAATATGCGTGCAGAGGGCATAAGATTTGATAAGGTTCCTTTGTTTGTATGGTCAGTATTTTTAACTACTATTTTACTTCTACTTTCTCTACCTGTGTTAGCCGGGGCCATTACTATATTACTTACAGATCGTAATTTAAACACA
>AA_BO27_200416_18
AACTGCTCTTAGTATATTAATTCGAACAGAACTGGGACAACCTGGTAGATTTATTGGCAATGACCAGATTTACAATGTAATTGTAACTGCTCATGCTTTTGTTATAATTTTTTTCTTAGTAATACCAGTGATAATCGGAGGGTTTGGAAATTGATTAATTCCCCTAATGCTAGGTGCTCCAGATATAGCATTTCCTCGTATAAATAATATAAGATTCTGACTATTACCTCCTTCTCTAACCCTGCTCCTATCTAGGGGGCTAATTGAAAGAGGAGTAGGAACTGGCTGAACAGTATACCCTCCGCTAGCTGCAAGCATTGCACACAGTGGTCCTTCTGTAGATTTAGGAATTTTTTCTTTACACTTAGCTGGGGCTAGTTCTATTTTAGGCTCTGTTAATTTTATCTCAACAGTTATTAATATGCGTGCAGAGGGCATAAGATTTGATAAGGTTCCTTTGTTTGTATGGTCAGTATTTTTAACTACTATTTTACTTCTACTTTCTCTACCTGTGTTAGCCGGGGCCATTACTATATTACTTACAGATCGTAATTTAAACACA
>AA_BO27_200416_19
AACTGCTCTTAGTATATTAATTCGAACAGAACTGGGGCAACCAGGTAGGTTTATTGGCAATGACCAGATTTACAATGTAATTGTAACTGCTCATGCTTTTGTTATAATTTTTTTCTTAGTAATACCAGTGATAATCGGAGGATTTGGAAATTGATTAATTCCCCTAATGCTAGGTGCCCCAGACATAGCATTTCCTCGTATAAATAATATAAGATTCTGACTATTACCTCCTTCTCTAACCTTGCTCCTGTCAAGGGGGTTAATTGAAAGAGGAGTAGGAACTGGCTGAACAGTATACCCCCCACTAGCTGCAAGCATTGCACACAGTGGTCCTTCTGTAGATTTAGGAATTTTTTCTTTACACTTAGCTGGGGCTAGTTCTATTCTAGGCTCTGTTAATTTTATCTCAACAGTTATTAATATGCGTGCAGAAGGCATAAGATTTGATAAGGTTCCTTTGTTTGTGTGGTCAGTATTTTTAACTACTATTTTACTTCTACTTTCTCTGCCTGTGCTAGCAGGGGCCATTACTATATTACTTACAGATCGTAATTTAAACACA
>AA_BO27_200416_20
AACTGCTCTTAGTATATTAATTCGAACAGAACTGGGGCAACCAGGTAGATTTATTGGCAATGACCAGATTTACAATGTAATTGTAACTGCTCATGCTTTTGTTATAATTTTTTTCTTAGTAATACCAGTGATAATCGGAGGATTTGGAAATTGATTAATTCCCCTAATGCTAGGTGCCCCAGACATAGCATTTCCTCGTATAAATAATATAAGATTCTGACTATTACCTCCTTCTCTAACCTTGCTCCTGTCAAGGGGGTTAATTGAAAGAGGAGTAGGAACTGGCTGAACAGTATACCCCCCGCTAGCTGCAAGCATTGCACACAGTGGTCCTTCTGTAGATTTAGGAATTTTTTCTTTACACTTAGCTGGGGCTAGTTCTATTCTAGGCTCTGTTAATTTTATCTCAACAGTTATTAATATGCGTGCAGAAGGCATAAGATTTGATAAGGTTCCTTTGTTTGTGTGGTCAGTATTTTTAACTACTATTTTACTTCTACTTTCTCTGCCTGTGCTAGCAGGGGCCATTACTATATTACTTACAGATCGTAATTTAAACACA
>AA_BO27_200416_21
AACTGCTCTTAGTATATTAATTCGAACAGAACTGGGGCAACCAGGTAGATTTATTGGCAATGACCAGATTTACAATGTAATTGTAACTGCTCATGCTTTTGTTATAATTTTTTTCTTAGTAATACCAGTGATAATCGGAGGATTTGGAAATTGATTAATTCCCCTAATGCTAGGTGCCCCAGACATAGCATTTCCTCGTATAAATAATATAAGATTCTGACTATTACCTCCTTCTCTAACCTTGCTCCTGTCAAGGGGGTTAATTGAAAGAGGAGTAGGAACTGGCTGAACAGTATACCCCCCGCTAGCTGCAAGCATTGCACACAGTGGTCCTTCTGTAGATTTAGGAATTTTTTCTTTACACTTAGCTGGGGCTAGTTCTATTCTAGGCTCTGTTAATTTTATCTCAACAGTTATTAATATGCGTGCAGAAGGCATAAGATTTGATAAGGTTCCTTTGTTTGTGTGGTCAGTATTTTTAACTACTATTTTACTTCTACTTTCTCTGCCTGTGCTAGCAGGGGCCATTACTATATTACTTACAGATCGTAATTTAAACACA
>AA_BO27_200416_22
AACTGCTCTTAGTATATTAATTCGAACAGAACTGGGGCAACCAGGTAGATTTATTGGCAATGACCAGATTTACAATGTAATTGTAACTGCTCATGCTTTTGTTATAATTTTTTTCTTAGTAATACCAGTGATAATCGGAGGATTTGGAAATTGATTAATTCCCCTAATGCTAGGTGCCCCAGACATAGCATTTCCTCGTATAAATAATATAAGATTCTGACTATTACCTCCTTCTCTAACCTTGCTCCTGTCAAGGGGGTTAATTGAAAGAGGAGTAGGAACTGGCTGAACAGTATACCCCCCGCTAGCTGCAAGCATTGCACACAGTGGTCCTTCTGTAGATTTAGGAATTTTTTCTTTACACTTAGCTGGGGCTAGTTCTATTCTAGGCTCTGTTAATTTTATCTCAACAGTTATTAATATGCGTGCAGAAGGCATAAGATTTGATAAGGTTCCTTTGTTTGTGTGGTCAGTATTTTTAACTACTATTTTACTTCTACTTTCTCTGCCTGTGCTAGCAGGGGCCATTACTATATTACTTACAGATCGTAATTTAAACACA
