# Supplementary material for: Strong Small‐Scale Differentiation but No Cryptic Species Within the Two Isopod Species Asellus aquaticus and Proasellus coxalis in a Restored Urban River System (Emscher, Germany)
Source: Ecol Evol. 2024 Nov 18;14(11):e70575. doi: 10.1002/ece3.70575 (PMC11573423; doi:10.1002/ece3.70575)
Supplement: Supplementary file 14 — Data S1. Final COI sequence alignment of A. aquaticus . Data S2. Final COI sequence alignment of P. coxalis . [file ECE3-14-e70575-s007.zip › ece370575-sup-0015-SupplementalMaterialS2.fasta]

>PC_BE20_190319_01
TCAACCAGGCAGTTTTATCGGCAATGACCAAATTTACAATGTAATTGTAACCGCCCACGCTTTCGTTATAATTTTTTTTCTAGTTATACCTGTTATAATTGGAGGTTTCGGTAACTGACTAATCCCTTTGATACTAGGTGCTCCAGATATGGCCTTCCCTCGTATAAACAACATAAGTTTCTGGCTTCTCCCCCCCTCTTTAACTTTACTTTTATCCAGAGGCCTAATTGAGAGAGGTGTCGGCACAGGCTGAACCGTCTACCCCCCTCTAGCGGCTAGAATCGCCCACAGAGGACCTGCTGTCGATTTAGGTATCTTCTCCCTACACCTAGCTGGCGCTAGTTCTATTTTAGGCTCTGTTAACTTTATCTCAACTGTAATTAACATACGGACAGAAGGTATAAGATTTGATAAAGTTCCTTTATTCGTCTGATCAGTATTCCTTACTACTATCTTACTTCTACTCTCGCTGCCAGTTTTAGCAGGAGCTATCACAATGCTACTTACAGACCGCAACCTA
>PC_BE20_190319_02
TCAACCAGGTAGTTTTATTGGCAATGATCAAATTTACAATGTAATTGTAACCGCCCATGCTTTCGTTATAATTTTTTTTCTAGTTATACCTGTAATAATTGGAGGTTTCGGCAATTGACTAATCCCTTTAATACTAGGTGCCCCAGATATAGCCTTTCCCCGGATAAACAACATAAGTTTCTGGCTTCTACCTCCATCTTTAACTCTACTTTTATCCAGAGGTCTGATTGAGAGAGGTGTCGGCACAGGCTGAACCGTCTACCCTCCTCTAGCAGCTAGAATTGCCCACAGAGGACCTGCTGTCGATTTAGGTATCTTCTCCTTACACCTAGCTGGCGCCAGTTCTATTTTAGGTTCTGTTAACTTTATCTCAACTGTAATTAACATACGGACAGAAGGTATAAGATTTGATAAAGTTCCTTTATTCGTCTGATCAGTATTCCTTACTACTATCTTACTTCTACTCTCACTCCCAGTTTTAGCGGGAGCTATCACAATGCTACTTACAGATCGCAACTTA
>PC_BE20_190319_04
TCAACCAGGTAGTTTTATTGGCAATGATCAAATTTACAATGTAATTGTAACCGCCCATGCTTTCGTTATAATTTTTTTTCTAGTTATACCTGTAATAATTGGAGGTTTCGGCAATTGACTAATCCCTTTAATACTAGGTGCCCCAGATATAGCCTTTCCCCGGATAAACAACATAAGTTTCTGGCTTCTACCTCCATCTTTAACTCTACTTTTATCCAGAGGTCTGATTGAGAGAGGTGTCGGCACAGGCTGAACCGTCTACCCTCCTCTAGCAGCTAGAATTGCCCACAGAGGACCTGCTGTCGATTTAGGTATCTTCTCCTTACACCTAGCTGGCGCCAGTTCTATTTTAGGTTCTGTTAACTTTATCTCAACTGTAATTAACATACGGACAGAAGGTATAAGATTTGATAAAGTTCCTTTATTCGTCTGATCAGTATTCCTTACTACTATCTTACTTCTACTCTCACTCCCAGTTTTAGCGGGAGCTATCACAATGCTACTTACAGATCGCAACTTA
>PC_BE20_190319_05
TCAACCAGGTAGTTTTATTGGCAATGATCAAATTTACAATGTAATTGTAACCGCCCATGCTTTCGTTATAATTTTTTTTCTAGTTATACCTGTAATAATTGGAGGTTTCGGCAATTGACTAATCCCTTTAATACTAGGTGCCCCAGATATAGCCTTTCCCCGGATAAACAACATAAGTTTCTGGCTTCTACCTCCATCTTTAACTCTACTTTTATCCAGAGGTCTGATTGAGAGAGGTGTCGGCACAGGCTGAACCGTCTACCCTCCTCTAGCAGCTAGAATTGCCCACAGAGGACCTGCTGTCGATTTAGGTATCTTCTCCTTACACCTAGCTGGCGCCAGTTCTATTTTAGGTTCTGTTAACTTTATCTCAACTGTAATTAACATACGGACAGAAGGTATAAGATTTGATAAAGTTCCTTTATTCGTCTGATCAGTATTCCTTACTACTATCTTACTTCTACTCTCACTCCCAGTTTTAGCGGGAGCTATCACAATGCTACTTACAGATCGCAACTTA
>PC_BE20_190319_06
TCAACCAGGTAGTTTTATTGGCAATGATCAAATTTACAATGTAATTGTAACCGCCCATGCTTTCGTTATAATTTTTTTTCTAGTTATACCTGTAATAATTGGAGGTTTCGGCAATTGACTAATCCCTTTAATACTAGGTGCCCCAGATATAGCCTTTCCCCGGATAAACAACATAAGTTTCTGGCTTCTACCTCCATCTTTAACTCTACTTTTATCCAGAGGTCTGATTGAGAGAGGTGTCGGCACAGGCTGAACCGTCTACCCTCCTCTAGCAGCTAGAATTGCCCACAGAGGACCTGCTGTCGATTTAGGTATCTTCTCCTTACACCTAGCTGGCGCCAGTTCTATTTTAGGTTCTGTTAACTTTATCTCAACTGTAATTAACATACGGACAGAAGGTATAAGATTTGATAAAGTTCCTTTATTCGTCTGATCAGTATTCCTTACTACTATCTTACTTCTACTCTCACTCCCAGTTTTAGCGGGAGCTATCACAATGCTACTTACAGATCGCAACTTA
>PC_BE20_190319_07
TCAACCAGGTAGTTTTATTGGCAATGATCAAATTTACAATGTAATTGTAACCGCCCATGCTTTCGTTATAATTTTTTTTCTAGTTATACCTGTAATAATTGGAGGTTTCGGCAATTGACTAATCCCTTTAATACTAGGTGCCCCAGATATAGCCTTTCCCCGGATAAACAACATAAGTTTCTGGCTTCTACCTCCATCTTTAACTCTACTTTTATCCAGAGGTCTGATTGAGAGAGGTGTCGGCACAGGCTGAACCGTCTACCCTCCTCTAGCAGCTAGAATTGCCCACAGAGGACCTGCTGTCGATTTAGGTATCTTCTCCTTACACCTAGCTGGCGCCAGTTCTATTTTAGGTTCTGTTAACTTTATCTCAACTGTAATTAACATACGGACAGAAGGTATAAGATTTGATAAAGTTCCTTTATTCGTCTGATCAGTATTCCTTACTACTATCTTACTTCTACTCTCACTCCCAGTTTTAGCGGGAGCTATCACAATGCTACTTACAGATCGCAACTTA
>PC_BE20_190319_08
TCAACCAGGTAGTTTTATTGGCAATGATCAAATTTACAATGTAATTGTAACCGCCCATGCTTTCGTTATAATTTTTTTTCTAGTTATACCTGTAATAATTGGAGGTTTCGGCAATTGACTAATCCCTTTAATACTAGGTGCCCCAGATATAGCCTTTCCCCGGATAAACAACATAAGTTTCTGGCTTCTACCTCCATCTTTAACTCTACTTTTATCCAGAGGTCTGATTGAGAGAGGTGTCGGCACAGGCTGAACCGTCTACCCTCCTCTAGCAGCTAGAATTGCCCACAGAGGACCTGCTGTCGATTTAGGTATCTTCTCCTTACACCTAGCTGGCGCCAGTTCTATTTTAGGTTCTGTTAACTTTATCTCAACTGTAATTAACATACGGACAGAAGGTATAAGATTTGATAAAGTTCCTTTATTCGTCTGATCAGTATTCCTTACTACTATCTTACTTCTACTCTCACTCCCAGTTTTAGCGGGAGCTATCACAATGCTACTTACAGATCGCAACTTA
>PC_BE20_190319_09
TCAACCAGGTAGTTTTATTGGCAATGATCAAATTTACAATGTAATTGTAACCGCCCATGCTTTCGTTATAATTTTTTTTCTAGTTATACCTGTAATAATTGGAGGTTTCGGCAATTGACTAATCCCTTTAATACTAGGTGCCCCAGATATAGCCTTTCCCCGGATAAACAACATAAGTTTCTGGCTTCTACCTCCATCTTTAACTCTACTTTTATCCAGAGGTCTGATTGAGAGAGGTGTCGGCACAGGCTGAACCGTCTACCCTCCTCTAGCAGCTAGAATTGCCCACAGAGGACCTGCTGTCGATTTAGGTATCTTCTCCTTACACCTAGCTGGCGCCAGTTCTATTTTAGGTTCTGTTAACTTTATCTCAACTGTAATTAACATACGGACAGAAGGTATAAGATTTGATAAAGTTCCTTTATTCGTCTGATCAGTATTCCTTACTACTATCTTACTTCTACTCTCACTCCCAGTTTTAGCGGGAGCTATCACAATGCTACTTACAGATCGCAACTTA
>PC_BE20_190319_10
TCAACCAGGCAGTTTTATCGGCAATGACCAAATTTACAATGTAATTGTAACCGCCCACGCTTTCGTTATAATTTTTTTTCTAGTTATACCTGTTATAATTGGAGGTTTCGGTAACTGACTAATCCCTTTGATACTAGGTGCTCCAGATATGGCCTTCCCTCGTATAAACAACATAAGTTTCTGGCTTCTCCCCCCCTCTTTAACTTTACTTTTATCCAGAGGCCTAATTGAGAGAGGTGTCGGCACAGGCTGAACCGTCTACCCCCCTCTAGCGGCTAGAATCGCCCACAGAGGACCTGCTGTCGATTTAGGTATCTTCTCCCTACACCTAGCTGGCGCTAGTTCTATTTTAGGCTCTGTTAACTTTATCTCAACTGTAATTAACATACGGACAGAAGGTATAAGATTTGATAAAGTTCCTTTATTCGTCTGATCAGTATTCCTTACTACTATCTTACTTCTACTCTCGCTGCCAGTTTTAGCAGGAGCTATCACAATGCTACTTACAGACCGCAACCTA
>PC_BE20_200415_11
TCAACCAGGTAGTTTTATTGGCAATGATCAAATTTACAATGTAATTGTAACCGCCCATGCTTTCGTTATAATTTTTTTTCTAGTTATACCTGTAATAATTGGAGGTTTCGGCAATTGACTAATCCCTTTAATACTAGGTGCCCCAGATATAGCCTTTCCCCGGATAAACAACATAAGTTTCTGGCTTCTACCTCCATCTTTAACTCTACTTTTATCCAGAGGTCTGATTGAGAGAGGTGTCGGCACAGGCTGAACCGTCTACCCTCCTCTAGCAGCTAGAATTGCCCACAGAGGACCTGCTGTCGATTTAGGTATCTTCTCCTTACACCTAGCTGGCGCCAGTTCTATTTTAGGTTCTGTTAACTTTATCTCAACTGTAATTAACATACGGACAGAAGGTATAAGATTTGATAAAGTTCCTTTATTCGTCTGATCAGTATTCCTTACTACTATCTTACTTCTACTCTCACTCCCAGTTTTAGCGGGAGCTATCACAATGCTACTTACAGATCGCAACTTA
>PC_BE20_200415_12
TCAACCAGGTAGTTTTATTGGCAATGATCAAATTTACAATGTAATTGTAACCGCCCATGCTTTCGTTATAATTTTTTTTCTAGTTATACCTGTAATAATTGGAGGTTTCGGCAATTGACTAATCCCTTTAATACTAGGTGCCCCAGATATAGCCTTTCCCCGGATAAACAACATAAGTTTCTGGCTTCTACCTCCATCTTTAACTCTACTTTTATCCAGAGGTCTGATTGAGAGAGGTGTCGGCACAGGCTGAACCGTCTACCCTCCTCTAGCAGCTAGAATTGCCCACAGAGGACCTGCTGTCGATTTAGGTATCTTCTCCTTACACCTAGCTGGCGCCAGTTCTATTTTAGGTTCTGTTAACTTTATCTCAACTGTAATTAACATACGGACAGAAGGTATAAGATTTGATAAAGTTCCTTTATTCGTCTGATCAGTATTCCTTACTACTATCTTACTTCTACTCTCACTCCCAGTTTTAGCGGGAGCTATCACAATGCTACTTACAGATCGCAACTTA
>PC_BE20_200415_13
TCAACCAGGTAGTTTTATTGGCAATGATCAAATTTACAATGTAATTGTAACCGCCCATGCTTTCGTTATAATTTTTTTTCTAGTTATACCTGTAATAATTGGAGGTTTCGGCAATTGACTAATCCCTTTAATACTAGGTGCCCCAGATATAGCCTTTCCCCGGATAAACAACATAAGTTTCTGGCTTCTACCTCCATCTTTAACTCTACTTTTATCCAGAGGTCTGATTGAGAGAGGTGTCGGCACAGGCTGAACCGTCTACCCTCCTCTAGCAGCTAGAATTGCCCACAGAGGACCTGCTGTCGATTTAGGTATCTTCTCCTTACACCTAGCTGGCGCCAGTTCTATTTTAGGTTCTGTTAACTTTATCTCAACTGTAATTAACATACGGACAGAAGGTATAAGATTTGATAAAGTTCCTTTATTCGTCTGATCAGTATTCCTTACTACTATCTTACTTCTACTCTCACTCCCAGTTTTAGCGGGAGCTATCACAATGCTACTTACAGATCGCAACTTA
>PC_BE20_200415_15
TCAACCAGGTAGTTTTATTGGCAATGATCAAATTTACAATGTAATTGTAACCGCCCATGCTTTCGTTATAATTTTTTTTCTAGTTATACCTGTAATAATTGGAGGTTTCGGCAATTGACTAATCCCTTTAATACTAGGTGCCCCAGATATAGCCTTTCCCCGGATAAACAACATAAGTTTCTGGCTTCTACCTCCATCTTTAACTCTACTTTTATCCAGAGGTCTGATTGAGAGAGGTGTCGGCACAGGCTGAACCGTCTACCCTCCTCTAGCAGCTAGAATTGCCCACAGAGGACCTGCTGTCGATTTAGGTATCTTCTCCTTACACCTAGCTGGCGCCAGTTCTATTTTAGGTTCTGTTAACTTTATCTCAACTGTAATTAACATACGGACAGAAGGTATAAGATTTGATAAAGTTCCTTTATTCGTCTGATCAGTATTCCTTACTACTATCTTACTTCTACTCTCACTCCCAGTTTTAGCGGGAGCTATCACAATGCTACTTACAGATCGCAACTTA
>PC_BE20_200415_16
TCAACCAGGTAGTTTTATTGGCAATGATCAAATTTACAATGTAATTGTAACCGCCCATGCTTTCGTTATAATTTTTTTTCTAGTTATACCTGTAATAATTGGAGGTTTCGGCAATTGACTAATCCCTTTAATACTAGGTGCCCCAGATATAGCCTTTCCCCGGATAAACAACATAAGTTTCTGGCTTCTACCTCCATCTTTAACTCTACTTTTATCCAGAGGTCTGATTGAGAGAGGTGTCGGCACAGGCTGAACCGTCTACCCTCCTCTAGCAGCTAGAATTGCCCACAGAGGACCTGCTGTCGATTTAGGTATCTTCTCCTTACACCTAGCTGGCGCCAGTTCTATTTTAGGTTCTGTTAACTTTATCTCAACTGTAATTAACATACGGACAGAAGGTATAAGATTTGATAAAGTTCCTTTATTCGTCTGATCAGTATTCCTTACTACTATCTTACTTCTACTCTCACTCCCAGTTTTAGCGGGAGCTATCACAATGCTACTTACAGATCGCAACTTA
>PC_BE20_200415_17
TCAACCAGGTAGTTTTATTGGCAATGATCAAATTTACAATGTAATTGTAACCGCCCATGCTTTCGTTATAATTTTTTTTCTAGTTATACCTGTAATAATTGGAGGTTTCGGCAATTGACTAATCCCTTTAATACTAGGTGCCCCAGATATAGCCTTTCCCCGGATAAACAACATAAGTTTCTGGCTTCTACCTCCATCTTTAACTCTACTTTTATCCAGAGGTCTGATTGAGAGAGGTGTCGGCACAGGCTGAACCGTCTACCCTCCTCTAGCAGCTAGAATTGCCCACAGAGGACCTGCTGTCGATTTAGGTATCTTCTCCTTACACCTAGCTGGCGCCAGTTCTATTTTAGGTTCTGTTAACTTTATCTCAACTGTAATTAACATACGGACAGAAGGTATAAGATTTGATAAAGTTCCTTTATTCGTCTGATCAGTATTCCTTACTACTATCTTACTTCTACTCTCACTCCCAGTTTTAGCGGGAGCTATCACAATGCTACTTACAGATCGCAACTTA
>PC_BE21_190325_01
TCAACCAGGTAGTTTTATTGGCAATGATCAAATTTACAATGTAATTGTAACCGCCCATGCTTTCGTTATAATTTTTTTTCTAGTTATACCTGTAATAATTGGAGGTTTCGGCAATTGACTAATCCCTTTAATACTAGGTGCCCCAGATATAGCCTTTCCCCGGATAAACAACATAAGTTTCTGGCTTCTACCTCCATCTTTAACTCTACTTTTATCCAGAGGTCTGATTGAGAGAGGTGTCGGCACAGGCTGAACCGTCTACCCTCCTCTAGCAGCTAGAATTGCCCACAGAGGACCTGCTGTCGATTTAGGTATCTTCTCCTTACACCTAGCTGGCGCCAGTTCTATTTTAGGTTCTGTTAACTTTATCTCAACTGTAATTAACATACGGACAGAAGGTATAAGATTTGATAAAGTTCCTTTATTCGTCTGATCAGTATTCCTTACTACTATCTTACTTCTACTCTCACTCCCAGTTTTAGCGGGAGCTATCACAATGCTACTTACAGATCGCAACTTA
>PC_BE21_190325_02
TCAACCAGGTAGTTTTATTGGCAATGATCAAATTTACAATGTAATTGTAACCGCCCATGCTTTCGTTATAATTTTTTTTCTAGTTATACCTGTAATAATTGGAGGTTTCGGCAATTGACTAATCCCTTTAATACTAGGTGCCCCAGATATAGCCTTTCCCCGGATAAACAACATAAGTTTCTGGCTTCTACCTCCATCTTTAACTCTACTTTTATCCAGAGGTCTGATTGAGAGAGGTGTCGGCACAGGCTGAACCGTCTACCCTCCTCTAGCAGCTAGAATTGCCCACAGAGGACCTGCTGTCGATTTAGGTATCTTCTCCTTACACCTAGCTGGCGCCAGTTCTATTTTAGGTTCTGTTAACTTTATCTCAACTGTAATTAACATACGGACAGAAGGTATAAGATTTGATAAAGTTCCTTTATTCGTCTGATCAGTATTCCTTACTACTATCTTACTTCTACTCTCACTCCCAGTTTTAGCGGGAGCTATCACAATGCTACTTACAGATCGCAACTTA
>PC_BE21_190325_03
TCAACCAGGTAGTTTTATTGGCAATGATCAAATTTACAATGTAATTGTAACCGCCCATGCTTTCGTTATAATTTTTTTTCTAGTTATACCTGTAATAATTGGAGGTTTCGGCAATTGACTAATCCCTTTAATACTAGGTGCCCCAGATATAGCCTTTCCCCGGATAAACAACATAAGTTTCTGGCTTCTACCTCCATCTTTAACTCTACTTTTATCCAGAGGTCTGATTGAGAGAGGTGTCGGCACAGGCTGAACCGTCTACCCTCCTCTAGCAGCTAGAATTGCCCACAGAGGACCTGCTGTCGATTTAGGTATCTTCTCCTTACACCTAGCTGGCGCCAGTTCTATTTTAGGTTCTGTTAACTTTATCTCAACTGTAATTAACATACGGACAGAAGGTATAAGATTTGATAAAGTTCCTTTATTCGTCTGATCAGTATTCCTTACTACTATCTTACTTCTACTCTCACTCCCAGTTTTAGCGGGAGCTATCACAATGCTACTTACAGATCGCAACTTA
>PC_BE21_190325_04
TCAACCAGGTAGTTTTATTGGCAATGATCAAATTTACAATGTAATTGTAACCGCCCATGCTTTCGTTATAATTTTTTTTCTAGTTATACCTGTAATAATTGGAGGTTTCGGCAATTGACTAATCCCTTTAATACTAGGTGCCCCAGATATAGCCTTTCCCCGGATAAACAACATAAGTTTCTGGCTTCTACCTCCATCTTTAACTCTACTTTTATCCAGAGGTCTGATTGAGAGAGGTGTCGGCACAGGCTGAACCGTCTACCCTCCTCTAGCAGCTAGAATTGCCCACAGAGGACCTGCTGTCGATTTAGGTATCTTCTCCTTACACCTAGCTGGCGCCAGTTCTATTTTAGGTTCTGTTAACTTTATCTCAACTGTAATTAACATACGGACAGAAGGTATAAGATTTGATAAAGTTCCTTTATTCGTCTGATCAGTATTCCTTACTACTATCTTACTTCTACTCTCACTCCCAGTTTTAGCGGGAGCTATCACAATGCTACTTACAGATCGCAACTTA
>PC_BE21_190325_05
TCAACCAGGTAGTTTTATTGGCAATGATCAAATTTACAATGTAATTGTAACCGCCCATGCTTTCGTTATAATTTTTTTTCTAGTTATACCTGTAATAATTGGAGGTTTCGGCAATTGACTAATCCCTTTAATACTAGGTGCCCCAGATATAGCCTTTCCCCGGATAAACAACATAAGTTTCTGGCTTCTACCTCCATCTTTAACTCTACTTTTATCCAGAGGTCTGATTGAGAGAGGTGTCGGCACAGGCTGAACCGTCTACCCTCCTCTAGCAGCTAGAATTGCCCACAGAGGACCTGCTGTCGATTTAGGTATCTTCTCCTTACACCTAGCTGGCGCCAGTTCTATTTTAGGTTCTGTTAACTTTATCTCAACTGTAATTAACATACGGACAGAAGGTATAAGATTTGATAAAGTTCCTTTATTCGTCTGATCAGTATTCCTTACTACTATCTTACTTCTACTCTCACTCCCAGTTTTAGCGGGAGCTATCACAATGCTACTTACAGATCGCAACTTA
>PC_BE21_190325_08
TCAACCAGGTAGTTTTATTGGCAATGATCAAATTTACAATGTAATTGTAACCGCCCATGCTTTCGTTATAATTTTTTTTCTAGTTATACCTGTAATAATTGGAGGTTTCGGCAATTGACTAATCCCTTTAATACTAGGTGCCCCAGATATAGCCTTTCCCCGGATAAACAACATAAGTTTCTGGCTTCTACCTCCATCTTTAACTCTACTTTTATCCAGAGGTCTGATTGAGAGAGGTGTCGGCACAGGCTGAACCGTCTACCCTCCTCTAGCAGCTAGAATTGCCCACAGAGGACCTGCTGTCGATTTAGGTATCTTCTCCTTACACCTAGCTGGCGCCAGTTCTATTTTAGGTTCTGTTAACTTTATCTCAACTGTAATTAACATACGGACAGAAGGTATAAGATTTGATAAAGTTCCTTTATTCGTCTGATCAGTATTCCTTACTACTATCTTACTTCTACTCTCACTCCCAGTTTTAGCGGGAGCTATCACAATGCTACTTACAGATCGCAACTTA
>PC_BE21_190325_09
TCAACCAGGTAGTTTTATTGGCAATGATCAAATTTACAATGTAATTGTAACCGCCCATGCTTTCGTTATAATTTTTTTTCTAGTTATACCTGTAATAATTGGAGGTTTCGGCAATTGACTAATCCCTTTAATACTAGGTGCCCCAGATATAGCCTTTCCCCGGATAAACAACATAAGTTTCTGGCTTCTACCTCCATCTTTAACTCTACTTTTATCCAGAGGTCTGATTGAGAGAGGTGTCGGCACAGGCTGAACCGTCTACCCTCCTCTAGCAGCTAGAATTGCCCACAGAGGACCTGCTGTCGATTTAGGTATCTTCTCCTTACACCTAGCTGGCGCCAGTTCTATTTTAGGTTCTGTTAACTTTATCTCAACTGTAATTAACATACGGACAGAAGGTATAAGATTTGATAAAGTTCCTTTATTCGTCTGATCAGTATTCCTTACTACTATCTTACTTCTACTCTCACTCCCAGTTTTAGCGGGAGCTATCACAATGCTACTTACAGATCGCAACTTA
>PC_BE21_190325_10
TCAACCAGGTAGTTTTATTGGCAATGATCAAATTTACAATGTAATTGTAACCGCCCATGCTTTCGTTATAATTTTTTTTCTAGTTATACCTGTAATAATTGGAGGTTTCGGCAATTGACTAATCCCTTTAATACTAGGTGCCCCAGATATAGCCTTTCCCCGGATAAACAACATAAGTTTCTGGCTTCTACCTCCATCTTTAACTCTACTTTTATCCAGAGGTCTGATTGAGAGAGGTGTCGGCACAGGCTGAACCGTCTACCCTCCTCTAGCAGCTAGAATTGCCCACAGAGGACCTGCTGTCGATTTAGGTATCTTCTCCTTACACCTAGCTGGCGCCAGTTCTATTTTAGGTTCTGTTAACTTTATCTCAACTGTAATTAACATACGGACAGAAGGTATAAGATTTGATAAAGTTCCTTTATTCGTCTGATCAGTATTCCTTACTACTATCTTACTTCTACTCTCACTCCCAGTTTTAGCGGGAGCTATCACAATGCTACTTACAGATCGCAACTTA
>PC_BE21_190325_11
TCAACCAGGTAGTTTTATTGGCAATGATCAAATTTACAATGTAATTGTAACCGCCCATGCTTTCGTTATAATTTTTTTTCTAGTTATACCTGTAATAATTGGAGGTTTCGGCAATTGACTAATCCCTTTAATACTAGGTGCCCCAGATATAGCCTTTCCCCGGATAAACAACATAAGTTTCTGGCTTCTACCTCCATCTTTAACTCTACTTTTATCCAGAGGTCTGATTGAGAGAGGTGTCGGCACAGGCTGAACCGTCTACCCTCCTCTAGCAGCTAGAATTGCCCACAGAGGACCTGCTGTCGATTTAGGTATCTTCTCCTTACACCTAGCTGGCGCCAGTTCTATTTTAGGTTCTGTTAACTTTATCTCAACTGTAATTAACATACGGACAGAAGGTATAAGATTTGATAAAGTTCCTTTATTCGTCTGATCAGTATTCCTTACTACTATCTTACTTCTACTCTCACTCCCAGTTTTAGCGGGAGCTATCACAATGCTACTTACAGATCGCAACTTA
>PC_BE21_200415_13
TCAACCAGGTAGTTTTATTGGCAATGATCAAATTTACAATGTAATTGTAACCGCCCATGCTTTCGTTATAATTTTTTTTCTAGTTATACCTGTAATAATTGGAGGTTTCGGCAATTGACTAATCCCTTTAATACTAGGTGCCCCAGATATAGCCTTTCCCCGGATAAACAACATAAGTTTCTGGCTTCTACCTCCATCTTTAACTCTACTTTTATCCAGAGGTCTGATTGAGAGAGGTGTCGGCACAGGCTGAACCGTCTACCCTCCTCTAGCAGCTAGAATTGCCCACAGAGGACCTGCTGTCGATTTAGGTATCTTCTCCTTACACCTAGCTGGCGCCAGTTCTATTTTAGGTTCTGTTAACTTTATCTCAACTGTAATTAACATACGGACAGAAGGTATAAGATTTGATAAAGTTCCTTTATTCGTCTGATCAGTATTCCTTACTACTATCTTACTTCTACTCTCACTCCCAGTTTTAGCGGGAGCTATCACAATGCTACTTACAGATCGCAACTTA
>PC_BE21_200415_14
TCAACCAGGTAGTTTTATTGGCAATGATCAAATTTACAATGTAATTGTAACCGCCCATGCTTTCGTTATAATTTTTTTTCTAGTTATACCTGTAATAATTGGAGGTTTCGGCAATTGACTAATCCCTTTAATACTAGGTGCCCCAGATATAGCCTTTCCCCGGATAAACAACATAAGTTTCTGGCTTCTACCTCCATCTTTAACTCTACTTTTATCCAGAGGTCTGATTGAGAGAGGTGTCGGCACAGGCTGAACCGTCTACCCTCCTCTAGCAGCTAGAATTGCCCACAGAGGACCTGCTGTCGATTTAGGTATCTTCTCCTTACACCTAGCTGGCGCCAGTTCTATTTTAGGTTCTGTTAACTTTATCTCAACTGTAATTAACATACGGACAGAAGGTATAAGATTTGATAAAGTTCCTTTATTCGTCTGATCAGTATTCCTTACTACTATCTTACTTCTACTCTCACTCCCAGTTTTAGCGGGAGCTATCACAATGCTACTTACAGATCGCAACTTA
>PC_BE21_200415_15
TCAACCAGGTAGTTTTATTGGCAATGATCAAATTTACAATGTAATTGTAACCGCCCATGCTTTCGTTATAATTTTTTTTCTAGTTATACCTGTAATAATTGGAGGTTTCGGCAATTGACTAATCCCTTTAATACTAGGTGCCCCAGATATAGCCTTTCCCCGGATAAACAACATAAGTTTCTGGCTTCTACCTCCATCTTTAACTCTACTTTTATCCAGAGGTCTGATTGAGAGAGGTGTCGGCACAGGCTGAACCGTCTACCCTCCTCTAGCAGCTAGAATTGCCCACAGAGGACCTGCTGTCGATTTAGGTATCTTCTCCTTACACCTAGCTGGCGCCAGTTCTATTTTAGGTTCTGTTAACTTTATCTCAACTGTAATTAACATACGGACAGAAGGTATAAGATTTGATAAAGTTCCTTTATTCGTCTGATCAGTATTCCTTACTACTATCTTACTTCTACTCTCACTCCCAGTTTTAGCGGGAGCTATCACAATGCTACTTACAGATCGCAACTTA
>PC_BE21_200415_16
TCAACCAGGTAGTTTTATTGGCAATGATCAAATTTACAATGTAATTGTAACCGCCCATGCTTTCGTTATAATTTTTTTTCTAGTTATACCTGTAATAATTGGAGGTTTCGGCAATTGACTAATCCCTTTAATACTAGGTGCCCCAGATATAGCCTTTCCCCGGATAAACAACATAAGTTTCTGGCTTCTACCTCCATCTTTAACTCTACTTTTATCCAGAGGTCTGATTGAGAGAGGTGTCGGCACAGGCTGAACCGTCTACCCTCCTCTAGCAGCTAGAATTGCCCACAGAGGACCTGCTGTCGATTTAGGTATCTTCTCCTTACACCTAGCTGGCGCCAGTTCTATTTTAGGTTCTGTTAACTTTATCTCAACTGTAATTAACATACGGACAGAAGGTATAAGATTTGATAAAGTTCCTTTATTCGTCTGATCAGTATTCCTTACTACTATCTTACTTCTACTCTCACTCCCAGTTTTAGCGGGAGCTATCACAATGCTACTTACAGATCGCAACTTA
>PC_BE21_200415_17
TCAACCAGGTAGTTTTATTGGCAATGATCAAATTTACAATGTAATTGTAACCGCCCATGCTTTCGTTATAATTTTTTTTCTAGTTATACCTGTAATAATTGGAGGTTTCGGCAATTGACTAATCCCTTTAATACTAGGTGCCCCAGATATAGCCTTTCCCCGGATAAACAACATAAGTTTCTGGCTTCTACCTCCATCTTTAACTCTACTTTTATCCAGAGGTCTGATTGAGAGAGGTGTCGGCACAGGCTGAACCGTCTACCCTCCTCTAGCAGCTAGAATTGCCCACAGAGGACCTGCTGTCGATTTAGGTATCTTCTCCTTACACCTAGCTGGCGCCAGTTCTATTTTAGGTTCTGTTAACTTTATCTCAACTGTAATTAACATACGGACAGAAGGTATAAGATTTGATAAAGTTCCTTTATTCGTCTGATCAGTATTCCTTACTACTATCTTACTTCTACTCTCACTCCCAGTTTTAGCGGGAGCTATCACAATGCTACTTACAGATCGCAACTTA
>PC_BE21_200415_18
TCAACCAGGTAGTTTTATTGGCAATGATCAAATTTACAATGTAATTGTAACCGCCCATGCTTTCGTTATAATTTTTTTTCTAGTTATACCTGTAATAATTGGAGGTTTCGGCAATTGACTAATCCCTTTAATACTAGGTGCCCCAGATATAGCCTTTCCCCGGATAAACAACATAAGTTTCTGGCTTCTACCTCCATCTTTAACTCTACTTTTATCCAGAGGTCTGATTGAGAGAGGTGTCGGCACAGGCTGAACCGTCTACCCTCCTCTAGCAGCTAGAATTGCCCACAGAGGACCTGCTGTCGATTTAGGTATCTTCTCCTTACACCTAGCTGGCGCCAGTTCTATTTTAGGTTCTGTTAACTTTATCTCAACTGTAATTAACATACGGACAGAAGGTATAAGATTTGATAAAGTTCCTTTATTCGTCTGATCAGTATTCCTTACTACTATCTTACTTCTACTCTCACTCCCAGTTTTAGCGGGAGCTATCACAATGCTACTTACAGATCGCAACTTA
>PC_BE21_200415_19
TCAACCAGGTAGTTTTATTGGCAATGATCAAATTTACAATGTAATTGTAACCGCCCATGCTTTCGTTATAATTTTTTTTCTAGTTATACCTGTAATAATTGGAGGTTTCGGCAATTGACTAATCCCTTTAATACTAGGTGCCCCAGATATAGCCTTTCCCCGGATAAACAACATAAGTTTCTGGCTTCTACCTCCATCTTTAACTCTACTTTTATCCAGAGGTCTGATTGAGAGAGGTGTCGGCACAGGCTGAACCGTCTACCCTCCTCTAGCAGCTAGAATTGCCCACAGAGGACCTGCTGTCGATTTAGGTATCTTCTCCTTACACCTAGCTGGCGCCAGTTCTATTTTAGGTTCTGTTAACTTTATCTCAACTGTAATTAACATACGGACAGAAGGTATAAGATTTGATAAAGTTCCTTTATTCGTCTGATCAGTATTCCTTACTACTATCTTACTTCTACTCTCACTCCCAGTTTTAGCGGGAGCTATCACAATGCTACTTACAGATCGCAACTTA
>PC_BE21_200415_20
TCAACCAGGTAGTTTTATTGGCAATGATCAAATTTACAATGTAATTGTAACCGCCCATGCTTTCGTTATAATTTTTTTTCTAGTTATACCTGTAATAATTGGAGGTTTCGGCAATTGACTAATCCCTTTAATACTAGGTGCCCCAGATATAGCCTTTCCCCGGATAAACAACATAAGTTTCTGGCTTCTACCTCCATCTTTAACTCTACTTTTATCCAGAGGTCTGATTGAGAGAGGTGTCGGCACAGGCTGAACCGTCTACCCTCCTCTAGCAGCTAGAATTGCCCACAGAGGACCTGCTGTCGATTTAGGTATCTTCTCCTTACACCTAGCTGGCGCCAGTTCTATTTTAGGTTCTGTTAACTTTATCTCAACTGTAATTAACATACGGACAGAAGGTATAAGATTTGATAAAGTTCCTTTATTCGTCTGATCAGTATTCCTTACTACTATCTTACTTCTACTCTCACTCCCAGTTTTAGCGGGAGCTATCACAATGCTACTTACAGATCGCAACTTA
>PC_BE21_200415_22
TCAACCAGGTAGTTTTATTGGCAATGATCAAATTTACAATGTAATTGTAACCGCCCATGCTTTCGTTATAATTTTTTTTCTAGTTATACCTGTAATAATTGGAGGTTTCGGCAATTGACTAATCCCTTTAATACTAGGTGCCCCAGATATAGCCTTTCCCCGGATAAACAACATAAGTTTCTGGCTTCTACCTCCATCTTTAACTCTACTTTTATCCAGAGGTCTGATTGAGAGAGGTGTCGGCACAGGCTGAACCGTCTACCCTCCTCTAGCAGCTAGAATTGCCCACAGAGGACCTGCTGTCGATTTAGGTATCTTCTCCTTACACCTAGCTGGCGCCAGTTCTATTTTAGGTTCTGTTAACTTTATCTCAACTGTAATTAACATACGGACAGAAGGTATAAGATTTGATAAAGTTCCTTTATTCGTCTGATCAGTATTCCTTACTACTATCTTACTTCTACTCTCACTCCCAGTTTTAGCGGGAGCTATCACAATGCTACTTACAGATCGCAACTTA
>PC_BE21_200415_23
TCAACCAGGTAGTTTTATTGGCAATGATCAAATTTACAATGTAATTGTAACCGCCCATGCTTTCGTTATAATTTTTTTTCTAGTTATACCTGTAATAATTGGAGGTTTCGGCAATTGACTAATCCCTTTAATACTAGGTGCCCCAGATATAGCCTTTCCCCGGATAAACAACATAAGTTTCTGGCTTCTACCTCCATCTTTAACTCTACTTTTATCCAGAGGTCTGATTGAGAGAGGTGTCGGCACAGGCTGAACCGTCTACCCTCCTCTAGCAGCTAGAATTGCCCACAGAGGACCTGCTGTCGATTTAGGTATCTTCTCCTTACACCTAGCTGGCGCCAGTTCTATTTTAGGTTCTGTTAACTTTATCTCAACTGTAATTAACATACGGACAGAAGGTATAAGATTTGATAAAGTTCCTTTATTCGTCTGATCAGTATTCCTTACTACTATCTTACTTCTACTCTCACTCCCAGTTTTAGCGGGAGCTATCACAATGCTACTTACAGATCGCAACTTA
>PC_BE21_200415_24
TCAACCAGGTAGTTTTATTGGCAATGATCAAATTTACAATGTAATTGTAACCGCCCATGCTTTCGTTATAATTTTTTTTCTAGTTATACCTGTAATAATTGGAGGTTTCGGCAATTGACTAATCCCTTTAATACTAGGTGCCCCAGATATAGCCTTTCCCCGGATAAACAACATAAGTTTCTGGCTTCTACCTCCATCTTTAACTCTACTTTTATCCAGAGGTCTGATTGAGAGAGGTGTCGGCACAGGCTGAACCGTCTACCCTCCTCTAGCAGCTAGAATTGCCCACAGAGGACCTGCTGTCGATTTAGGTATCTTCTCCTTACACCTAGCTGGCGCCAGTTCTATTTTAGGTTCTGTTAACTTTATCTCAACTGTAATTAACATACGGACAGAAGGTATAAGATTTGATAAAGTTCCTTTATTCGTCTGATCAGTATTCCTTACTACTATCTTACTTCTACTCTCACTCCCAGTTTTAGCGGGAGCTATCACAATGCTACTTACAGATCGCAACTTA
>PC_BE21_200415_25
TCAACCAGGTAGTTTTATTGGCAATGATCAAATTTACAATGTAATTGTAACCGCCCATGCTTTCGTTATAATTTTTTTTCTAGTTATACCTGTAATAATTGGAGGTTTCGGCAATTGACTAATCCCTTTAATACTAGGTGCCCCAGATATAGCCTTTCCCCGGATAAACAACATAAGTTTCTGGCTTCTACCTCCATCTTTAACTCTACTTTTATCCAGAGGTCTGATTGAGAGAGGTGTCGGCACAGGCTGAACCGTCTACCCTCCTCTAGCAGCTAGAATTGCCCACAGAGGACCTGCTGTCGATTTAGGTATCTTCTCCTTACACCTAGCTGGCGCCAGTTCTATTTTAGGTTCTGTTAACTTTATCTCAACTGTAATTAACATACGGACAGAAGGTATAAGATTTGATAAAGTTCCTTTATTCGTCTGATCAGTATTCCTTACTACTATCTTACTTCTACTCTCACTCCCAGTTTTAGCGGGAGCTATCACAATGCTACTTACAGATCGCAACTTA
>PC_BE21_200415_26
TCAACCAGGTAGTTTTATTGGCAATGATCAAATTTACAATGTAATTGTAACCGCCCATGCTTTCGTTATAATTTTTTTTCTAGTTATACCTGTAATAATTGGAGGTTTCGGCAATTGACTAATCCCTTTAATACTAGGTGCCCCAGATATAGCCTTTCCCCGGATAAACAACATAAGTTTCTGGCTTCTACCTCCATCTTTAACTCTACTTTTATCCAGAGGTCTGATTGAGAGAGGTGTCGGCACAGGCTGAACCGTCTACCCTCCTCTAGCAGCTAGAATTGCCCACAGAGGACCTGCTGTCGATTTAGGTATCTTCTCCTTACACCTAGCTGGCGCCAGTTCTATTTTAGGTTCTGTTAACTTTATCTCAACTGTAATTAACATACGGACAGAAGGTATAAGATTTGATAAAGTTCCTTTATTCGTCTGATCAGTATTCCTTACTACTATCTTACTTCTACTCTCACTCCCAGTTTTAGCGGGAGCTATCACAATGCTACTTACAGATCGCAACTTA
>PC_BO07_190402_04
TCAACCAGGTAGTTTTATTGGCAATGATCAAATTTACAATGTAATTGTAACCGCCCATGCTTTCGTTATAATTTTTTTTCTAGTTATACCTGTAATAATTGGAGGTTTCGGCAATTGACTAATCCCTTTAATACTAGGTGCCCCAGATATAGCCTTTCCCCGGATAAACAACATAAGTTTCTGGCTTCTACCTCCATCTTTAACTCTACTTTTATCCAGAGGTCTGATTGAGAGAGGTGTCGGCACAGGCTGAACCGTCTACCCTCCTCTAGCAGCTAGAATTGCCCACAGAGGACCTGCTGTCGATTTAGGTATCTTCTCCTTACACCTAGCTGGCGCCAGTTCTATTTTAGGTTCTGTTAACTTTATCTCAACTGTAATTAACATACGGACAGAAGGTATAAGATTTGATAAAGTTCCTTTATTCGTCTGATCAGTATTCCTTACTACTATCTTACTTCTACTCTCACTCCCAGTTTTAGCGGGAGCTATCACAATGCTACTTACAGATCGCAACTTA
>PC_BO07_190402_05
TCAACCAGGTAGTTTTATTGGCAATGATCAAATTTACAATGTAATTGTAACCGCCCATGCTTTCGTTATAATTTTTTTTCTAGTTATACCTGTAATAATTGGAGGTTTCGGCAATTGACTAATCCCTTTAATACTAGGTGCCCCAGATATAGCCTTTCCCCGGATAAACAACATAAGTTTCTGGCTTCTACCTCCATCTTTAACTCTACTTTTATCCAGAGGTCTGATTGAGAGAGGTGTCGGCACAGGCTGAACCGTCTACCCTCCTCTAGCAGCTAGAATTGCCCACAGAGGACCTGCTGTCGATTTAGGTATCTTCTCCTTACACCTAGCTGGCGCCAGTTCTATTTTAGGTTCTGTTAACTTTATCTCAACTGTAATTAACATACGGACAGAAGGTATAAGATTTGATAAAGTTCCTTTATTCGTCTGATCAGTATTCCTTACTACTATCTTACTTCTACTCTCACTCCCAGTTTTAGCGGGAGCTATCACAATGCTACTTACAGATCGCAACTTA
>PC_BO07_190402_06
TCAACCAGGTAGTTTTATTGGCAATGATCAAATTTACAATGTAATTGTAACCGCCCATGCTTTCGTTATAATTTTTTTTCTAGTTATACCTGTAATAATTGGAGGTTTCGGCAATTGACTAATCCCTTTAATACTAGGTGCCCCAGATATAGCCTTTCCCCGGATAAACAACATAAGTTTCTGGCTTCTACCTCCATCTTTAACTCTACTTTTATCCAGAGGTCTGATTGAGAGAGGTGTCGGCACAGGCTGAACCGTCTACCCTCCTCTAGCAGCTAGAATTGCCCACAGAGGACCTGCTGTCGATTTAGGTATCTTCTCCTTACACCTAGCTGGCGCCAGTTCTATTTTAGGTTCTGTTAACTTTATCTCAACTGTAATTAACATACGGACAGAAGGTATAAGATTTGATAAAGTTCCTTTATTCGTCTGATCAGTATTCCTTACTACTATCTTACTTCTACTCTCACTCCCAGTTTTAGCGGGAGCTATCACAATGCTACTTACAGATCGCAACTTA
>PC_BO07_200421_07
TCAACCAGGTAGTTTTATTGGCAATGATCAAATTTACAATGTAATTGTAACCGCCCATGCTTTCGTTATAATTTTTTTTCTAGTTATACCTGTAATAATTGGAGGTTTCGGCAATTGACTAATCCCTTTAATACTAGGTGCCCCAGATATAGCCTTTCCCCGGATAAACAACATAAGTTTCTGGCTTCTACCTCCATCTTTAACTCTACTTTTATCCAGAGGTCTGATTGAGAGAGGTGTCGGCACAGGCTGAACCGTCTACCCTCCTCTAGCAGCTAGAATTGCCCACAGAGGACCTGCTGTCGATTTAGGTATCTTCTCCTTACACCTAGCTGGCGCCAGTTCTATTTTAGGTTCTGTTAACTTTATCTCAACTGTAATTAACATACGGACAGAAGGTATAAGATTTGATAAAGTTCCTTTATTCGTCTGATCAGTATTCCTTACTACTATCTTACTTCTACTCTCACTCCCAGTTTTAGCGGGAGCTATCACAATGCTACTTACAGATCGCAACTTA
>PC_BO16_200422_05
TCAACCAGGTAGTTTTATTGGCAATGATCAAATTTACAATGTAATTGTAACCGCCCATGCTTTCGTTATAATTTTTTTTCTAGTTATACCTGTAATAATTGGAGGTTTCGGCAATTGACTAATCCCTTTAATACTAGGTGCCCCAGATATAGCCTTTCCCCGGATAAACAACATAAGTTTCTGGCTTCTACCTCCATCTTTAACTCTACTTTTATCCAGAGGTCTGATTGAGAGAGGTGTCGGCACAGGCTGAACCGTCTACCCTCCTCTAGCAGCTAGAATTGCCCACAGAGGACCTGCTGTCGATTTAGGTATCTTCTCCTTACACCTAGCTGGCGCCAGTTCTATTTTAGGTTCTGTTAACTTTATCTCAACTGTAATTAACATACGGACAGAAGGTATAAGATTTGATAAAGTTCCTTTATTCGTCTGATCAGTATTCCTTACTACTATCTTACTTCTACTCTCACTCCCAGTTTTAGCGGGAGCTATCACAATGCTACTTACAGATCGCAACTTA
>PC_BO17_190329_01
TCAACCAGGTAGTTTTATTGGCAATGATCAAATTTACAATGTAATTGTAACCGCCCATGCTTTCGTTATAATTTTTTTTCTAGTTATACCTGTAATAATTGGAGGTTTCGGCAATTGACTAATCCCTTTAATACTAGGTGCCCCAGATATAGCCTTTCCCCGGATAAACAACATAAGTTTCTGGCTTCTACCTCCATCTTTAACTCTACTTTTATCCAGAGGTCTGATTGAGAGAGGTGTCGGCACAGGCTGAACCGTCTACCCTCCTCTAGCAGCTAGAATTGCCCACAGAGGACCTGCTGTCGATTTAGGTATCTTCTCCTTACACCTAGCTGGCGCCAGTTCTATTTTAGGTTCTGTTAACTTTATCTCAACTGTAATTAACATACGGACAGAAGGTATAAGATTTGATAAAGTTCCTTTATTCGTCTGATCAGTATTCCTTACTACTATCTTACTTCTACTCTCACTCCCAGTTTTAGCGGGAGCTATCACAATGCTACTTACAGATCGCAACTTA
>PC_BO17_190329_02
TCAACCAGGTAGTTTTATTGGCAATGATCAAATTTACAATGTAATTGTAACCGCCCATGCTTTCGTTATAATTTTTTTTCTAGTTATACCTGTAATAATTGGAGGTTTCGGCAATTGACTAATCCCTTTAATACTAGGTGCCCCAGATATAGCCTTTCCCCGGATAAACAACATAAGTTTCTGGCTTCTACCTCCATCTTTAACTCTACTTTTATCCAGAGGTCTGATTGAGAGAGGTGTCGGCACAGGCTGAACCGTCTACCCTCCTCTAGCAGCTAGAATTGCCCACAGAGGACCTGCTGTCGATTTAGGTATCTTCTCCTTACACCTAGCTGGCGCCAGTTCTATTTTAGGTTCTGTTAACTTTATCTCAACTGTAATTAACATACGGACAGAAGGTATAAGATTTGATAAAGTTCCTTTATTCGTCTGATCAGTATTCCTTACTACTATCTTACTTCTACTCTCACTCCCAGTTTTAGCGGGAGCTATCACAATGCTACTTACAGATCGCAACTTA
>PC_BO17_190329_03
TCAACCAGGTAGTTTTATTGGCAATGATCAAATTTACAATGTAATTGTAACCGCCCATGCTTTCGTTATAATTTTTTTTCTAGTTATACCTGTAATAATTGGAGGTTTCGGCAATTGACTAATCCCTTTAATACTAGGTGCCCCAGATATAGCCTTTCCCCGGATAAACAACATAAGTTTCTGGCTTCTACCTCCATCTTTAACTCTACTTTTATCCAGAGGTCTGATTGAGAGAGGTGTCGGCACAGGCTGAACCGTCTACCCTCCTCTAGCAGCTAGAATTGCCCACAGAGGACCTGCTGTCGATTTAGGTATCTTCTCCTTACACCTAGCTGGCGCCAGTTCTATTTTAGGTTCTGTTAACTTTATCTCAACTGTAATTAACATACGGACAGAAGGTATAAGATTTGATAAAGTTCCTTTATTCGTCTGATCAGTATTCCTTACTACTATCTTACTTCTACTCTCACTCCCAGTTTTAGCGGGAGCTATCACAATGCTACTTACAGATCGCAACTTA
>PC_BO17_190329_04
TCAACCAGGTAGTTTTATTGGCAATGATCAAATTTACAATGTAATTGTAACCGCCCATGCTTTCGTTATAATTTTTTTTCTAGTTATACCTGTAATAATTGGAGGTTTCGGCAATTGACTAATCCCTTTAATACTAGGTGCCCCAGATATAGCCTTTCCCCGGATAAACAACATAAGTTTCTGGCTTCTACCTCCATCTTTAACTCTACTTTTATCCAGAGGTCTGATTGAGAGAGGTGTCGGCACAGGCTGAACCGTCTACCCTCCTCTAGCAGCTAGAATTGCCCACAGAGGACCTGCTGTCGATTTAGGTATCTTCTCCTTACACCTAGCTGGCGCCAGTTCTATTTTAGGTTCTGTTAACTTTATCTCAACTGTAATTAACATACGGACAGAAGGTATAAGATTTGATAAAGTTCCTTTATTCGTCTGATCAGTATTCCTTACTACTATCTTACTTCTACTCTCACTCCCAGTTTTAGCGGGAGCTATCACAATGCTACTTACAGATCGCAACTTA
>PC_BO17_190329_05
TCAACCAGGTAGTTTTATTGGCAATGATCAAATTTACAATGTAATTGTAACCGCCCATGCTTTCGTTATAATTTTTTTTCTAGTTATACCTGTAATAATTGGAGGTTTCGGCAATTGACTAATCCCTTTAATACTAGGTGCCCCAGATATAGCCTTTCCCCGGATAAACAACATAAGTTTCTGGCTTCTACCTCCATCTTTAACTCTACTTTTATCCAGAGGTCTGATTGAGAGAGGTGTCGGCACAGGCTGAACCGTCTACCCTCCTCTAGCAGCTAGAATTGCCCACAGAGGACCTGCTGTCGATTTAGGTATCTTCTCCTTACACCTAGCTGGCGCCAGTTCTATTTTAGGTTCTGTTAACTTTATCTCAACTGTAATTAACATACGGACAGAAGGTATAAGATTTGATAAAGTTCCTTTATTCGTCTGATCAGTATTCCTTACTACTATCTTACTTCTACTCTCACTCCCAGTTTTAGCGGGAGCTATCACAATGCTACTTACAGATCGCAACTTA
>PC_BO17_200422_07
TCAACCAGGTAGTTTTATTGGCAATGATCAAATTTACAATGTAATTGTAACCGCCCATGCTTTCGTTATAATTTTTTTTCTAGTTATACCTGTAATAATTGGAGGTTTCGGCAATTGACTAATCCCTTTAATACTAGGTGCCCCAGATATAGCCTTTCCCCGGATAAACAACATAAGTTTCTGGCTTCTACCTCCATCTTTAACTCTACTTTTATCCAGAGGTCTGATTGAGAGAGGTGTCGGCACAGGCTGAACCGTCTACCCTCCTCTAGCAGCTAGAATTGCCCACAGAGGACCTGCTGTCGATTTAGGTATCTTCTCCTTACACCTAGCTGGCGCCAGTTCTATTTTAGGTTCTGTTAACTTTATCTCAACTGTAATTAACATACGGACAGAAGGTATAAGATTTGATAAAGTTCCTTTATTCGTCTGATCAGTATTCCTTACTACTATCTTACTTCTACTCTCACTCCCAGTTTTAGCGGGAGCTATCACAATGCTACTTACAGATCGCAACTTA
>PC_BO17_200422_08
TCAACCAGGTAGTTTTATTGGCAATGATCAAATTTACAATGTAATTGTAACCGCCCATGCTTTCGTTATAATTTTTTTTCTAGTTATACCTGTAATAATTGGAGGTTTCGGCAATTGACTAATCCCTTTAATACTAGGTGCCCCAGATATAGCCTTTCCCCGGATAAACAACATAAGTTTCTGGCTTCTACCTCCATCTTTAACTCTACTTTTATCCAGAGGTCTGATTGAGAGAGGTGTCGGCACAGGCTGAACCGTCTACCCTCCTCTAGCAGCTAGAATTGCCCACAGAGGACCTGCTGTCGATTTAGGTATCTTCTCCTTACACCTAGCTGGCGCCAGTTCTATTTTAGGTTCTGTTAACTTTATCTCAACTGTAATTAACATACGGACAGAAGGTATAAGATTTGATAAAGTTCCTTTATTCGTCTGATCAGTATTCCTTACTACTATCTTACTTCTACTCTCACTCCCAGTTTTAGCGGGAGCTATCACAATGCTACTTACAGATCGCAACTTA
>PC_BO17_200422_09
TCAACCAGGTAGTTTTATTGGCAATGATCAAATTTACAATGTAATTGTAACCGCCCATGCTTTCGTTATAATTTTTTTTCTAGTTATACCTGTAATAATTGGAGGTTTCGGCAATTGACTAATCCCTTTAATACTAGGTGCCCCAGATATAGCCTTTCCCCGGATAAACAACATAAGTTTCTGGCTTCTACCTCCATCTTTAACTCTACTTTTATCCAGAGGTCTGATTGAGAGAGGTGTCGGCACAGGCTGAACCGTCTACCCTCCTCTAGCAGCTAGAATTGCCCACAGAGGACCTGCTGTCGATTTAGGTATCTTCTCCTTACACCTAGCTGGCGCCAGTTCTATTTTAGGTTCTGTTAACTTTATCTCAACTGTAATTAACATACGGACAGAAGGTATAAGATTTGATAAAGTTCCTTTATTCGTCTGATCAGTATTCCTTACTACTATCTTACTTCTACTCTCACTCCCAGTTTTAGCGGGAGCTATCACAATGCTACTTACAGATCGCAACTTA
>PC_BO17_200422_10
TCAACCAGGTAGTTTTATTGGCAATGATCAAATTTACAATGTAATTGTAACCGCCCATGCTTTCGTTATAATTTTTTTTCTAGTTATACCTGTAATAATTGGAGGTTTCGGCAATTGACTAATCCCTTTAATACTAGGTGCCCCAGATATAGCCTTTCCCCGGATAAACAACATAAGTTTCTGGCTTCTACCTCCATCTTTAACTCTACTTTTATCCAGAGGTCTGATTGAGAGAGGTGTCGGCACAGGCTGAACCGTCTACCCTCCTCTAGCAGCTAGAATTGCCCACAGAGGACCTGCTGTCGATTTAGGTATCTTCTCCTTACACCTAGCTGGCGCCAGTTCTATTTTAGGTTCTGTTAACTTTATCTCAACTGTAATTAACATACGGACAGAAGGTATAAGATTTGATAAAGTTCCTTTATTCGTCTGATCAGTATTCCTTACTACTATCTTACTTCTACTCTCACTCCCAGTTTTAGCGGGAGCTATCACAATGCTACTTACAGATCGCAACTTA
>PC_BO17_200422_11
TCAACCAGGTAGTTTTATTGGCAATGATCAAATTTACAATGTAATTGTAACCGCCCATGCTTTCGTTATAATTTTTTTTCTAGTTATACCTGTAATAATTGGAGGTTTCGGCAATTGACTAATCCCTTTAATACTAGGTGCCCCAGATATAGCCTTTCCCCGGATAAACAACATAAGTTTCTGGCTTCTACCTCCATCTTTAACTCTACTTTTATCCAGAGGTCTGATTGAGAGAGGTGTCGGCACAGGCTGAACCGTCTACCCTCCTCTAGCAGCTAGAATTGCCCACAGAGGACCTGCTGTCGATTTAGGTATCTTCTCCTTACACCTAGCTGGCGCCAGTTCTATTTTAGGTTCTGTTAACTTTATCTCAACTGTAATTAACATACGGACAGAAGGTATAAGATTTGATAAAGTTCCTTTATTCGTCTGATCAGTATTCCTTACTACTATCTTACTTCTACTCTCACTCCCAGTTTTAGCGGGAGCTATCACAATGCTACTTACAGATCGCAACTTA
>PC_BO17_200422_12
TCAACCAGGTAGTTTTATTGGCAATGATCAAATTTACAATGTAATTGTAACCGCCCATGCTTTCGTTATAATTTTTTTTCTAGTTATACCTGTAATAATTGGAGGTTTCGGCAATTGACTAATCCCTTTAATACTAGGTGCCCCAGATATAGCCTTTCCCCGGATAAACAACATAAGTTTCTGGCTTCTACCTCCATCTTTAACTCTACTTTTATCCAGAGGTCTGATTGAGAGAGGTGTCGGCACAGGCTGAACCGTCTACCCTCCTCTAGCAGCTAGAATTGCCCACAGAGGACCTGCTGTCGATTTAGGTATCTTCTCCTTACACCTAGCTGGCGCCAGTTCTATTTTAGGTTCTGTTAACTTTATCTCAACTGTAATTAACATACGGACAGAAGGTATAAGATTTGATAAAGTTCCTTTATTCGTCTGATCAGTATTCCTTACTACTATCTTACTTCTACTCTCACTCCCAGTTTTAGCGGGAGCTATCACAATGCTACTTACAGATCGCAACTTA
>PC_BO17_200422_13
TCAACCAGGTAGTTTTATTGGCAATGATCAAATTTACAATGTAATTGTAACCGCCCATGCTTTCGTTATAATTTTTTTTCTAGTTATACCTGTAATAATTGGAGGTTTCGGCAATTGACTAATCCCTTTAATACTAGGTGCCCCAGATATAGCCTTTCCCCGGATAAACAACATAAGTTTCTGGCTTCTACCTCCATCTTTAACTCTACTTTTATCCAGAGGTCTGATTGAGAGAGGTGTCGGCACAGGCTGAACCGTCTACCCTCCTCTAGCAGCTAGAATTGCCCACAGAGGACCTGCTGTCGATTTAGGTATCTTCTCCTTACACCTAGCTGGCGCCAGTTCTATTTTAGGTTCTGTTAACTTTATCTCAACTGTAATTAACATACGGACAGAAGGTATAAGATTTGATAAAGTTCCTTTATTCGTCTGATCAGTATTCCTTACTACTATCTTACTTCTACTCTCACTCCCAGTTTTAGCGGGAGCTATCACAATGCTACTTACAGATCGCAACTTA
>PC_BO17_200422_14
TCAACCAGGTAGTTTTATTGGCAATGATCAAATTTACAATGTAATTGTAACCGCCCATGCTTTCGTTATAATTTTTTTTCTAGTTATACCTGTAATAATTGGAGGTTTCGGCAATTGACTAATCCCTTTAATACTAGGTGCCCCAGATATAGCCTTTCCCCGGATAAACAACATAAGTTTCTGGCTTCTACCTCCATCTTTAACTCTACTTTTATCCAGAGGTCTGATTGAGAGAGGTGTCGGCACAGGCTGAACCGTCTACCCTCCTCTAGCAGCTAGAATTGCCCACAGAGGACCTGCTGTCGATTTAGGTATCTTCTCCTTACACCTAGCTGGCGCCAGTTCTATTTTAGGTTCTGTTAACTTTATCTCAACTGTAATTAACATACGGACAGAAGGTATAAGATTTGATAAAGTTCCTTTATTCGTCTGATCAGTATTCCTTACTACTATCTTACTTCTACTCTCACTCCCAGTTTTAGCGGGAGCTATCACAATGCTACTTACAGATCGCAACTTA
>PC_BO17_200422_15
TCAACCAGGTAGTTTTATTGGCAATGATCAAATTTACAATGTAATTGTAACCGCCCATGCTTTCGTTATAATTTTTTTTCTAGTTATACCTGTAATAATTGGAGGTTTCGGCAATTGACTAATCCCTTTAATACTAGGTGCCCCAGATATAGCCTTTCCCCGGATAAACAACATAAGTTTCTGGCTTCTACCTCCATCTTTAACTCTACTTTTATCCAGAGGTCTGATTGAGAGAGGTGTCGGCACAGGCTGAACCGTCTACCCTCCTCTAGCAGCTAGAATTGCCCACAGAGGACCTGCTGTCGATTTAGGTATCTTCTCCTTACACCTAGCTGGCGCCAGTTCTATTTTAGGTTCTGTTAACTTTATCTCAACTGTAATTAACATACGGACAGAAGGTATAAGATTTGATAAAGTTCCTTTATTCGTCTGATCAGTATTCCTTACTACTATCTTACTTCTACTCTCACTCCCAGTTTTAGCGGGAGCTATCACAATGCTACTTACAGATCGCAACTTA
>PC_BO17_200422_16
TCAACCAGGTAGTTTTATTGGCAATGATCAAATTTACAATGTAATTGTAACCGCCCATGCTTTCGTTATAATTTTTTTTCTAGTTATACCTGTAATAATTGGAGGTTTCGGCAATTGACTAATCCCTTTAATACTAGGTGCCCCAGATATAGCCTTTCCCCGGATAAACAACATAAGTTTCTGGCTTCTACCTCCATCTTTAACTCTACTTTTATCCAGAGGTCTGATTGAGAGAGGTGTCGGCACAGGCTGAACCGTCTACCCTCCTCTAGCAGCTAGAATTGCCCACAGAGGACCTGCTGTCGATTTAGGTATCTTCTCCTTACACCTAGCTGGCGCCAGTTCTATTTTAGGTTCTGTTAACTTTATCTCAACTGTAATTAACATACGGACAGAAGGTATAAGATTTGATAAAGTTCCTTTATTCGTCTGATCAGTATTCCTTACTACTATCTTACTTCTACTCTCACTCCCAGTTTTAGCGGGAGCTATCACAATGCTACTTACAGATCGCAACTTA
>PC_BO17_200422_18
TCAACCAGGTAGTTTTATTGGCAATGATCAAATTTACAATGTAATTGTAACCGCCCATGCTTTCGTTATAATTTTTTTTCTAGTTATACCTGTAATAATTGGAGGTTTCGGCAATTGACTAATCCCTTTAATACTAGGTGCCCCAGATATAGCCTTTCCCCGGATAAACAACATAAGTTTCTGGCTTCTACCTCCATCTTTAACTCTACTTTTATCCAGAGGTCTGATTGAGAGAGGTGTCGGCACAGGCTGAACCGTCTACCCTCCTCTAGCAGCTAGAATTGCCCACAGAGGACCTGCTGTCGATTTAGGTATCTTCTCCTTACACCTAGCTGGCGCCAGTTCTATTTTAGGTTCTGTTAACTTTATCTCAACTGTAATTAACATACGGACAGAAGGTATAAGATTTGATAAAGTTCCTTTATTCGTCTGATCAGTATTCCTTACTACTATCTTACTTCTACTCTCACTCCCAGTTTTAGCGGGAGCTATCACAATGCTACTTACAGATCGCAACTTA
>PC_BO17_200422_19
TCAACCAGGTAGTTTTATTGGCAATGATCAAATTTACAATGTAATTGTAACCGCCCATGCTTTCGTTATAATTTTTTTTCTAGTTATACCTGTAATAATTGGAGGTTTCGGCAATTGACTAATCCCTTTAATACTAGGTGCCCCAGATATAGCCTTTCCCCGGATAAACAACATAAGTTTCTGGCTTCTACCTCCATCTTTAACTCTACTTTTATCCAGAGGTCTGATTGAGAGAGGTGTCGGCACAGGCTGAACCGTCTACCCTCCTCTAGCAGCTAGAATTGCCCACAGAGGACCTGCTGTCGATTTAGGTATCTTCTCCTTACACCTAGCTGGCGCCAGTTCTATTTTAGGTTCTGTTAACTTTATCTCAACTGTAATTAACATACGGACAGAAGGTATAAGATTTGATAAAGTTCCTTTATTCGTCTGATCAGTATTCCTTACTACTATCTTACTTCTACTCTCACTCCCAGTTTTAGCGGGAGCTATCACAATGCTACTTACAGATCGCAACTTA
>PC_BO17_200422_20
TCAACCAGGTAGTTTTATTGGCAATGATCAAATTTACAATGTAATTGTAACCGCCCATGCTTTCGTTATAATTTTTTTTCTAGTTATACCTGTAATAATTGGAGGTTTCGGCAATTGACTAATCCCTTTAATACTAGGTGCCCCAGATATAGCCTTTCCCCGGATAAACAACATAAGTTTCTGGCTTCTACCTCCATCTTTAACTCTACTTTTATCCAGAGGTCTGATTGAGAGAGGTGTCGGCACAGGCTGAACCGTCTACCCTCCTCTAGCAGCTAGAATTGCCCACAGAGGACCTGCTGTCGATTTAGGTATCTTCTCCTTACACCTAGCTGGCGCCAGTTCTATTTTAGGTTCTGTTAACTTTATCTCAACTGTAATTAACATACGGACAGAAGGTATAAGATTTGATAAAGTTCCTTTATTCGTCTGATCAGTATTCCTTACTACTATCTTACTTCTACTCTCACTCCCAGTTTTAGCGGGAGCTATCACAATGCTACTTACAGATCGCAACTTA
>PC_BO20_190329_01
TCAACCAGGTAGTTTTATTGGCAATGATCAAATTTACAATGTAATTGTAACCGCCCATGCTTTCGTTATAATTTTTTTTCTAGTTATACCTGTAATAATTGGAGGTTTCGGCAATTGACTAATCCCTTTAATACTAGGTGCCCCAGATATAGCCTTTCCCCGGATAAACAACATAAGTTTCTGGCTTCTACCTCCATCTTTAACTCTACTTTTATCCAGAGGTCTGATTGAGAGAGGTGTCGGCACAGGCTGAACCGTCTACCCTCCTCTAGCAGCTAGAATTGCCCACAGAGGACCTGCTGTCGATTTAGGTATCTTCTCCTTACACCTAGCTGGCGCCAGTTCTATTTTAGGTTCTGTTAACTTTATCTCAACTGTAATTAACATACGGACAGAAGGTATAAGATTTGATAAAGTTCCTTTATTCGTCTGATCAGTATTCCTTACTACTATCTTACTTCTACTCTCACTCCCAGTTTTAGCGGGAGCTATCACAATGCTACTTACAGATCGCAACTTA
>PC_BO20_190329_02
TCAACCAGGTAGTTTTATTGGCAATGATCAAATTTACAATGTAATTGTAACCGCCCATGCTTTCGTTATAATTTTTTTTCTAGTTATACCTGTAATAATTGGAGGTTTCGGCAATTGACTAATCCCTTTAATACTAGGTGCCCCAGATATAGCCTTTCCCCGGATAAACAACATAAGTTTCTGGCTTCTACCTCCATCTTTAACTCTACTTTTATCCAGAGGTCTGATTGAGAGAGGTGTCGGCACAGGCTGAACCGTCTACCCTCCTCTAGCAGCTAGAATTGCCCACAGAGGACCTGCTGTCGATTTAGGTATCTTCTCCTTACACCTAGCTGGCGCCAGTTCTATTTTAGGTTCTGTTAACTTTATCTCAACTGTAATTAACATACGGACAGAAGGTATAAGATTTGATAAAGTTCCTTTATTCGTCTGATCAGTATTCCTTACTACTATCTTACTTCTACTCTCACTCCCAGTTTTAGCGGGAGCTATCACAATGCTACTTACAGATCGCAACTTA
>PC_BO20_190329_03
TCAACCAGGTAGTTTTATTGGCAATGATCAAATTTACAATGTAATTGTAACCGCCCATGCTTTCGTTATAATTTTTTTTCTAGTTATACCTGTAATAATTGGAGGTTTCGGCAATTGACTAATCCCTTTAATACTAGGTGCCCCAGATATAGCCTTTCCCCGGATAAACAACATAAGTTTCTGGCTTCTACCTCCATCTTTAACTCTACTTTTATCCAGAGGTCTGATTGAGAGAGGTGTCGGCACAGGCTGAACCGTCTACCCTCCTCTAGCAGCTAGAATTGCCCACAGAGGACCTGCTGTCGATTTAGGTATCTTCTCCTTACACCTAGCTGGCGCCAGTTCTATTTTAGGTTCTGTTAACTTTATCTCAACTGTAATTAACATACGGACAGAAGGTATAAGATTTGATAAAGTTCCTTTATTCGTCTGATCAGTATTCCTTACTACTATCTTACTTCTACTCTCACTCCCAGTTTTAGCGGGAGCTATCACAATGCTACTTACAGATCGCAACTTA
>PC_BO20_190329_04
TCAACCAGGTAGTTTTATTGGCAATGATCAAATTTACAATGTAATTGTAACCGCCCATGCTTTCGTTATAATTTTTTTTCTAGTTATACCTGTAATAATTGGAGGTTTCGGCAATTGACTAATCCCTTTAATACTAGGTGCCCCAGATATAGCCTTTCCCCGGATAAACAACATAAGTTTCTGGCTTCTACCTCCATCTTTAACTCTACTTTTATCCAGAGGTCTGATTGAGAGAGGTGTCGGCACAGGCTGAACCGTCTACCCTCCTCTAGCAGCTAGAATTGCCCACAGAGGACCTGCTGTCGATTTAGGTATCTTCTCCTTACACCTAGCTGGCGCCAGTTCTATTTTAGGTTCTGTTAACTTTATCTCAACTGTAATTAACATACGGACAGAAGGTATAAGATTTGATAAAGTTCCTTTATTCGTCTGATCAGTATTCCTTACTACTATCTTACTTCTACTCTCACTCCCAGTTTTAGCGGGAGCTATCACAATGCTACTTACAGATCGCAACTTA
>PC_BO21_200420_02
TCAACCAGGTAGTTTTATTGGCAATGATCAAATTTACAATGTAATTGTAACCGCCCATGCTTTCGTTATAATTTTTTTTCTAGTTATACCTGTAATAATTGGAGGTTTCGGCAATTGACTAATCCCTTTAATACTAGGTGCCCCAGATATAGCCTTTCCCCGGATAAACAACATAAGTTTCTGGCTTCTACCTCCATCTTTAACTCTACTTTTATCCAGAGGTCTGATTGAGAGAGGTGTCGGCACAGGCTGAACCGTCTACCCTCCTCTAGCAGCTAGAATTGCCCACAGAGGACCTGCTGTCGATTTAGGTATCTTCTCCTTACACCTAGCTGGCGCCAGTTCTATTTTAGGTTCTGTTAACTTTATCTCAACTGTAATTAACATACGGACAGAAGGTATAAGATTTGATAAAGTTCCTTTATTCGTCTGATCAGTATTCCTTACTACTATCTTACTTCTACTCTCACTCCCAGTTTTAGCGGGAGCTATCACAATGCTACTTACAGATCGCAACTTA
>PC_BO21_200420_03
TCAACCAGGTAGTTTTATTGGCAATGATCAAATTTACAATGTAATTGTAACCGCCCATGCTTTCGTTATAATTTTTTTTCTAGTTATACCTGTAATAATTGGAGGTTTCGGCAATTGACTAATCCCTTTAATACTAGGTGCCCCAGATATAGCCTTTCCCCGAATAAACAACATAAGTTTCTGGCTTCTACCTCCATCTTTAACTCTACTTTTATCCAGAGGTCTGATTGAGAGAGGTGTCGGCACAGGCTGAACCGTCTACCCTCCTCTAGCAGCTAGAATTGCCCACAGAGGACCTGCTGTCGATTTAGGTATCTTCTCCTTACACCTAGCTGGCGCCAGTTCTATTTTAGGTTCTGTTAACTTTATCTCAACTGTAATTAACATACGGACAGAAGGTGTAAGATTTGATAAAGTTCCTTTATTCGTCTGATCAGTATTCCTTACTACTATCTTACTTCTACTCTCACTCCCAGTTTTAGCGGGAGCTATCACAATGCTACTTACAGATCGCAACTTA
>PC_BO23_190401_01
TCAACCAGGTAGTTTTATTGGCAATGATCAAATTTACAATGTAATTGTAACCGCCCATGCTTTCGTTATAATTTTTTTTCTAGTTATACCTGTAATAATTGGAGGTTTCGGCAATTGACTAATCCCTTTAATACTAGGTGCCCCAGATATAGCCTTTCCCCGGATAAACAACATAAGTTTCTGGCTTCTACCTCCATCTTTAACTCTACTTTTATCCAGAGGTCTGATTGAGAGAGGTGTCGGCACAGGCTGAACCGTCTACCCTCCTCTAGCAGCTAGAATTGCCCACAGAGGACCTGCTGTCGATTTAGGTATCTTCTCCTTACACCTAGCTGGCGCCAGTTCTATTTTAGGTTCTGTTAACTTTATCTCAACTGTAATTAACATACGGACAGAAGGTATAAGATTTGATAAAGTTCCTTTATTCGTCTGATCAGTATTCCTTACTACTATCTTACTTCTACTCTCACTCCCAGTTTTAGCGGGAGCTATCACAATGCTACTTACAGATCGCAACTTA
>PC_BO23_190401_02
TCAACCAGGTAGTTTTATTGGCAATGATCAAATTTACAATGTAATTGTAACCGCCCATGCTTTCGTTATAATTTTTTTTCTAGTTATACCTGTAATAATTGGAGGTTTCGGCAATTGACTAATCCCTTTAATACTAGGTGCCCCAGATATAGCCTTTCCCCGGATAAACAACATAAGTTTCTGGCTTCTACCTCCATCTTTAACTCTACTTTTATCCAGAGGTCTGATTGAGAGAGGTGTCGGCACAGGCTGAACCGTCTACCCTCCTCTAGCAGCTAGAATTGCCCACAGAGGACCTGCTGTCGATTTAGGTATCTTCTCCTTACACCTAGCTGGCGCCAGTTCTATTTTAGGTTCTGTTAACTTTATCTCAACTGTAATTAACATACGGACAGAAGGTATAAGATTTGATAAAGTTCCTTTATTCGTCTGATCAGTATTCCTTACTACTATCTTACTTCTACTCTCACTCCCAGTTTTAGCGGGAGCTATCACAATGCTACTTACAGATCGCAACTTA
>PC_BO23_190401_03
TCAACCAGGTAGTTTTATTGGCAATGATCAAATTTACAATGTAATTGTAACCGCCCATGCTTTCGTTATAATTTTTTTTCTAGTTATACCTGTAATAATTGGAGGTTTCGGCAATTGACTAATCCCTTTAATACTAGGTGCCCCAGATATAGCCTTTCCCCGGATAAACAACATAAGTTTCTGGCTTCTACCTCCATCTTTAACTCTACTTTTATCCAGAGGTCTGATTGAGAGAGGTGTCGGCACAGGCTGAACCGTCTACCCTCCTCTAGCAGCTAGAATTGCCCACAGAGGACCTGCTGTCGATTTAGGTATCTTCTCCTTACACCTAGCTGGCGCCAGTTCTATTTTAGGTTCTGTTAACTTTATCTCAACTGTAATTAACATACGGACAGAAGGTATAAGATTTGATAAAGTTCCTTTATTCGTCTGATCAGTATTCCTTACTACTATCTTACTTCTACTCTCACTCCCAGTTTTAGCGGGAGCTATCACAATGCTACTTACAGATCGCAACTTA
>PC_BO23_190401_04
TCAACCAGGTAGTTTTATTGGCAATGATCAAATTTACAATGTAATTGTAACCGCCCATGCTTTCGTTATAATTTTTTTTCTAGTTATACCTGTAATAATTGGAGGTTTCGGCAATTGACTAATCCCTTTAATACTAGGTGCCCCAGATATAGCCTTTCCCCGGATAAACAACATAAGTTTCTGGCTTCTACCTCCATCTTTAACTCTACTTTTATCCAGAGGTCTGATTGAGAGAGGTGTCGGCACAGGCTGAACCGTCTACCCTCCTCTAGCAGCTAGAATTGCCCACAGAGGACCTGCTGTCGATTTAGGTATCTTCTCCTTACACCTAGCTGGCGCCAGTTCTATTTTAGGTTCTGTTAACTTTATCTCAACTGTAATTAACATACGGACAGAAGGTATAAGATTTGATAAAGTTCCTTTATTCGTCTGATCAGTATTCCTTACTACTATCTTACTTCTACTCTCACTCCCAGTTTTAGCGGGAGCTATCACAATGCTACTTACAGATCGCAACTTA
>PC_BO23_190401_05
TCAACCAGGCAGTTTTATCGGCAATGACCAAATTTACAATGTAATTGTAACCGCCCACGCTTTCGTTATAATTTTTTTTCTAGTTATACCTGTTATAATTGGAGGTTTCGGTAACTGACTAATCCCTTTGATACTAGGTGCTCCAGATATGGCCTTCCCTCGTATAAACAACATAAGTTTCTGGCTTCTCCCTCCCTCTTTGACTTTACTTTTATCCAGAGGCCTAATTGAGAGAGGTGTCGGCACAGGCTGAACCGTCTACCCCCCTCTAGCGGCTAGAATCGCCCACAGAGGACCTGCTGTTGATTTAGGTATCTTCTCCCTACACCTAGCTGGCGCTAGTTCTATTTTAGGCTCTGTTAACTTTATCTCAACTGTAATTAACATACGGACAGAAGGTATAAGATTTGATAAAATTCCTTTATTCGTCTGATCAGTATTCCTTACTACTATCTTACTTCTACTCTCGCTGCCAGTTTTAGCAGGAGCTATCACAATGCTACTTACAGACCGCAACCTA
>PC_BO23_190401_06
TCAACCAGGTAGTTTTATTGGCAATGATCAAATTTACAATGTAATTGTAACCGCCCATGCTTTCGTTATAATTTTTTTTCTAGTTATACCTGTAATAATTGGAGGTTTCGGCAATTGACTAATCCCTTTAATACTAGGTGCCCCAGATATAGCCTTTCCCCGGATAAACAACATAAGTTTCTGGCTTCTACCTCCATCTTTAACTCTACTTTTATCCAGAGGTCTGATTGAGAGAGGTGTCGGCACAGGCTGAACCGTCTACCCTCCTCTAGCAGCTAGAATTGCCCACAGAGGACCTGCTGTCGATTTAGGTATCTTCTCCTTACACCTAGCTGGCGCCAGTTCTATTTTAGGTTCTGTTAACTTTATCTCAACTGTAATTAACATACGGACAGAAGGTATAAGATTTGATAAAGTTCCTTTATTCGTCTGATCAGTATTCCTTACTACTATCTTACTTCTACTCTCACTCCCAGTTTTAGCGGGAGCTATCACAATGCTACTTACAGATCGCAACTTA
>PC_BO23_190401_07
TCAACCAGGTAGTTTTATTGGCAATGATCAAATTTACAATGTAATTGTAACCGCCCATGCTTTCGTTATAATTTTTTTTCTAGTTATACCTGTAATAATTGGAGGTTTCGGCAATTGACTAATCCCTTTAATACTAGGTGCCCCAGATATAGCCTTTCCCCGGATAAACAACATAAGTTTCTGGCTTCTACCTCCATCTTTAACTCTACTTTTATCCAGAGGTCTGATTGAGAGAGGTGTCGGCACAGGCTGAACCGTCTACCCTCCTCTAGCAGCTAGAATTGCCCACAGAGGACCTGCTGTCGATTTAGGTATCTTCTCCTTACACCTAGCTGGCGCCAGTTCTATTTTAGGTTCTGTTAACTTTATCTCAACTGTAATTAACATACGGACAGAAGGTATAAGATTTGATAAAGTTCCTTTATTCGTCTGATCAGTATTCCTTACTACTATCTTACTTCTACTCTCACTCCCAGTTTTAGCGGGAGCTATCACAATGCTACTTACAGATCGCAACTTA
>PC_BO23_190401_09
TCAACCAGGTAGTTTTATTGGCAATGATCAAATTTACAATGTAATTGTAACCGCCCATGCTTTCGTTATAATTTTTTTTCTAGTTATACCTGTAATAATTGGAGGTTTCGGCAATTGACTAATCCCTTTAATACTAGGTGCCCCAGATATAGCCTTTCCCCGGATAAACAACATAAGTTTCTGGCTTCTACCTCCATCTTTAACTCTACTTTTATCCAGAGGTCTGATTGAGAGAGGTGTCGGCACAGGCTGAACCGTCTACCCTCCTCTAGCAGCTAGAATTGCCCACAGAGGACCTGCTGTCGATTTAGGTATCTTCTCCTTACACCTAGCTGGCGCCAGTTCTATTTTAGGTTCTGTTAACTTTATCTCAACTGTAATTAACATACGGACAGAAGGTATAAGATTTGATAAAGTTCCTTTATTCGTCTGATCAGTATTCCTTACTACTATCTTACTTCTACTCTCACTCCCAGTTTTAGCGGGAGCTATCACAATGCTACTTACAGATCGCAACTTA
>PC_BO23_200420_11
TCAACCAGGTAGTTTTATTGGCAATGATCAAATTTACAATGTAATTGTAACCGCCCATGCTTTCGTTATAATTTTTTTTCTAGTTATACCTGTAATAATTGGAGGTTTCGGCAATTGACTAATCCCTTTAATACTAGGTGCCCCAGATATAGCCTTTCCCCGGATAAACAACATAAGTTTCTGGCTTCTACCTCCATCTTTAACTCTACTTTTATCCAGAGGTCTGATTGAGAGAGGTGTCGGCACAGGCTGAACCGTCTACCCTCCTCTAGCAGCTAGAATTGCCCACAGAGGACCTGCTGTCGATTTAGGTATCTTCTCCTTACACCTAGCTGGCGCCAGTTCTATTTTAGGTTCTGTTAACTTTATCTCAACTGTAATTAACATACGGACAGAAGGTATAAGATTTGATAAAGTTCCTTTATTCGTCTGATCAGTATTCCTTACTACTATCTTACTTCTACTCTCACTCCCAGTTTTAGCGGGAGCTATCACAATGCTACTTACAGATCGCAACTTA
>PC_BO23_200420_12
TCAACCAGGTAGTTTTATTGGCAATGATCAAATTTACAATGTAATTGTAACCGCCCATGCTTTCGTTATAATTTTTTTTCTAGTTATACCTGTAATAATTGGAGGTTTCGGCAATTGACTAATCCCTTTAATACTAGGTGCCCCAGATATAGCCTTTCCCCGGATAAACAACATAAGTTTCTGGCTTCTACCTCCATCTTTAACTCTACTTTTATCCAGAGGTCTGATTGAGAGAGGTGTCGGCACAGGCTGAACCGTCTACCCTCCTCTAGCAGCTAGAATTGCCCACAGAGGACCTGCTGTCGATTTAGGTATCTTCTCCTTACACCTAGCTGGCGCCAGTTCTATTTTAGGTTCTGTTAACTTTATCTCAACTGTAATTAACATACGGACAGAAGGTATAAGATTTGATAAAGTTCCTTTATTCGTCTGATCAGTATTCCTTACTACTATCTTACTTCTACTCTCACTCCCAGTTTTAGCGGGAGCTATCACAATGCTACTTACAGATCGCAACTTA
>PC_BO23_200420_13
TCAACCAGGTAGTTTTATTGGCAATGATCAAATTTACAATGTAATTGTAACCGCCCATGCTTTCGTTATAATTTTTTTTCTAGTTATACCTGTAATAATTGGAGGTTTCGGCAATTGACTAATCCCTTTAATACTAGGTGCCCCAGATATAGCCTTTCCCCGGATAAACAACATAAGTTTCTGGCTTCTACCTCCATCTTTAACTCTACTTTTATCCAGAGGTCTGATTGAGAGAGGTGTCGGCACAGGCTGAACCGTCTACCCTCCTCTAGCAGCTAGAATTGCCCACAGAGGACCTGCTGTCGATTTAGGTATCTTCTCCTTACACCTAGCTGGCGCCAGTTCTATTTTAGGTTCTGTTAACTTTATCTCAACTGTAATTAACATACGGACAGAAGGTATAAGATTTGATAAAGTTCCTTTATTCGTCTGATCAGTATTCCTTACTACTATCTTACTTCTACTCTCACTCCCAGTTTTAGCGGGAGCTATCACAATGCTACTTACAGATCGCAACTTA
>PC_BO23_200420_15
TCAACCAGGTAGTTTTATTGGCAATGATCAAATTTACAATGTAATTGTAACCGCCCATGCTTTCGTTATAATTTTTTTTCTAGTTATACCTGTAATAATTGGAGGTTTCGGCAATTGACTAATCCCTTTAATACTAGGTGCCCCAGATATAGCCTTTCCCCGGATAAACAACATAAGTTTCTGGCTTCTACCTCCATCTTTAACTCTACTTTTATCCAGAGGTCTGATTGAGAGAGGTGTCGGCACAGGCTGAACCGTCTACCCTCCTCTAGCAGCTAGAATTGCCCACAGAGGACCTGCTGTCGATTTAGGTATCTTCTCCTTACACCTAGCTGGCGCCAGTTCTATTTTAGGTTCTGTTAACTTTATCTCAACTGTAATTAACATACGGACAGAAGGTATAAGATTTGATAAAGTTCCTTTATTCGTCTGATCAGTATTCCTTACTACTATCTTACTTCTACTCTCACTCCCAGTTTTAGCGGGAGCTATCACAATGCTACTTACAGATCGCAACTTA
>PC_BO23_200420_16
TCAACCAGGCAGTTTTATCGGCAATGACCAAATTTACAATGTAATTGTAACCGCCCACGCTTTCGTTATAATTTTTTTTCTAGTTATACCTGTTATAATTGGAGGTTTCGGTAACTGACTAATCCCTTTGATACTAGGTGCTCCAGATATGGCCTTCCCTCGTATAAACAACATAAGTTTCTGGCTTCTCCCTCCCTCTTTGACTTTACTTTTATCCAGAGGCCTAATTGAGAGAGGTGTCGGCACAGGCTGAACCGTCTACCCCCCTCTAGCGGCTAGAATCGCCCACAGAGGACCTGCTGTTGATTTAGGTATCTTCTCCCTACACCTAGCTGGCGCTAGTTCTATTTTAGGCTCTGTTAACTTTATCTCAACTGTAATTAACATACGGACAGAAGGTATAAGATTTGATAAAATTCCTTTATTCGTCTGATCAGTATTCCTTACTACTATCTTACTTCTACTCTCGCTGCCAGTTTTAGCAGGAGCTATCACAATGCTACTTACAGACCGCAACCTA
>PC_BO23_200420_17
TCAACCAGGTAGTTTTATTGGCAATGATCAAATTTACAATGTAATTGTAACCGCCCATGCTTTCGTTATAATTTTTTTTCTAGTTATACCTGTAATAATTGGAGGTTTCGGCAATTGACTAATCCCTTTAATACTAGGTGCCCCAGATATAGCCTTTCCCCGGATAAACAACATAAGTTTCTGGCTTCTACCTCCATCTTTAACTCTACTTTTATCCAGAGGTCTGATTGAGAGAGGTGTCGGCACAGGCTGAACCGTCTACCCTCCTCTAGCAGCTAGAATTGCCCACAGAGGACCTGCTGTCGATTTAGGTATCTTCTCCTTACACCTAGCTGGCGCCAGTTCTATTTTAGGTTCTGTTAACTTTATCTCAACTGTAATTAACATACGGACAGAAGGTATAAGATTTGATAAAGTTCCTTTATTCGTCTGATCAGTATTCCTTACTACTATCTTACTTCTACTCTCACTCCCAGTTTTAGCGGGAGCTATCACAATGCTACTTACAGATCGCAACTTA
>PC_BO23_200420_19
TCAACCAGGTAGTTTTATTGGCAATGATCAAATTTACAATGTAATTGTAACCGCCCATGCTTTCGTTATAATTTTTTTTCTAGTTATACCTGTAATAATTGGAGGTTTCGGCAATTGACTAATCCCTTTAATACTAGGTGCCCCAGATATAGCCTTTCCCCGGATAAACAACATAAGTTTCTGGCTTCTACCTCCATCTTTAACTCTACTTTTATCCAGAGGTCTGATTGAGAGAGGTGTCGGCACAGGCTGAACCGTCTACCCTCCTCTAGCAGCTAGAATTGCCCACAGAGGACCTGCTGTCGATTTAGGTATCTTCTCCTTACACCTAGCTGGCGCCAGTTCTATTTTAGGTTCTGTTAACTTTATCTCAACTGTAATTAACATACGGACAGAAGGTATAAGATTTGATAAAGTTCCTTTATTCGTCTGATCAGTATTCCTTACTACTATCTTACTTCTACTCTCACTCCCAGTTTTAGCGGGAGCTATCACAATGCTACTTACAGATCGCAACTTA
>PC_BO23_200420_21
TCAACCAGGTAGTTTTATTGGCAATGATCAAATTTACAATGTAATTGTAACCGCCCATGCTTTCGTTATAATTTTTTTTCTAGTTATACCTGTAATAATTGGAGGTTTCGGCAATTGACTAATCCCTTTAATACTAGGTGCCCCAGATATAGCCTTTCCCCGGATAAACAACATAAGTTTCTGGCTTCTACCTCCATCTTTAACTCTACTTTTATCCAGAGGTCTGATTGAGAGAGGTGTCGGCACAGGCTGAACCGTCTACCCTCCTCTAGCAGCTAGAATTGCCCACAGAGGACCTGCTGTCGATTTAGGTATCTTCTCCTTACACCTAGCTGGCGCCAGTTCTATTTTAGGTTCTGTTAACTTTATCTCAACTGTAATTAACATACGGACAGAAGGTATAAGATTTGATAAAGTTCCTTTATTCGTCTGATCAGTATTCCTTACTACTATCTTACTTCTACTCTCACTCCCAGTTTTAGCGGGAGCTATCACAATGCTACTTACAGATCGCAACTTA
>PC_BO23_200420_22
TCAACCAGGTAGTTTTATTGGCAATGATCAAATTTACAATGTAATTGTAACCGCCCATGCTTTCGTTATAATTTTTTTTCTAGTTATACCTGTAATAATTGGAGGTTTCGGCAATTGACTAATCCCTTTAATACTAGGTGCCCCAGATATAGCCTTTCCCCGGATAAACAACATAAGTTTCTGGCTTCTACCTCCATCTTTAACTCTACTTTTATCCAGAGGTCTGATTGAGAGAGGTGTCGGCACAGGCTGAACCGTCTACCCTCCTCTAGCAGCTAGAATTGCCCACAGAGGACCTGCTGTCGATTTAGGTATCTTCTCCTTACACCTAGCTGGCGCCAGTTCTATTTTAGGTTCTGTTAACTTTATCTCAACTGTAATTAACATACGGACAGAAGGTATAAGATTTGATAAAGTTCCTTTATTCGTCTGATCAGTATTCCTTACTACTATCTTACTTCTACTCTCACTCCCAGTTTTAGCGGGAGCTATCACAATGCTACTTACAGATCGCAACTTA
>PC_BO23_200420_23
TCAACCAGGTAGTTTTATTGGCAATGATCAAATTTACAATGTAATTGTAACCGCCCATGCTTTCGTTATAATTTTTTTTCTAGTTATACCTGTAATAATTGGAGGTTTCGGCAATTGACTAATCCCTTTAATACTAGGTGCCCCAGATATAGCCTTTCCCCGGATAAACAACATAAGTTTCTGGCTTCTACCTCCATCTTTAACTCTACTTTTATCCAGAGGTCTGATTGAGAGAGGTGTCGGCACAGGCTGAACCGTCTACCCTCCTCTAGCAGCTAGAATTGCCCACAGAGGACCTGCTGTCGATTTAGGTATCTTCTCCTTACACCTAGCTGGCGCCAGTTCTATTTTAGGTTCTGTTAACTTTATCTCAACTGTAATTAACATACGGACAGAAGGTATAAGATTTGATAAAGTTCCTTTATTCGTCTGATCAGTATTCCTTACTACTATCTTACTTCTACTCTCACTCCCAGTTTTAGCGGGAGCTATCACAATGCTACTTACAGATCGCAACTTA
>PC_BO23_200420_24
TCAACCAGGCAGTTTTATCGGCAATGACCAAATTTACAATGTAATTGTAACCGCCCACGCTTTCGTTATAATTTTTTTTCTAGTTATACCTGTTATAATTGGAGGTTTCGGTAACTGACTAATCCCTTTGATACTAGGTGCTCCAGATATGGCCTTCCCTCGTATAAACAACATAAGTTTCTGGCTTCTCCCTCCCTCTTTGACTTTACTTTTATCCAGAGGCCTAATTGAGAGAGGTGTCGGCACAGGCTGAACCGTCTACCCCCCTCTAGCGGCTAGAATCGCCCACAGAGGACCTGCTGTTGATTTAGGTATCTTCTCCCTACACCTAGCTGGCGCTAGTTCTATTTTAGGCTCTGTTAACTTTATCTCAACTGTAATTAACATACGGACAGAAGGTATAAGATTTGATAAAATTCCTTTATTCGTCTGATCAGTATTCCTTACTACTATCTTACTTCTACTCTCGCTGCCAGTTTTAGCAGGAGCTATCACAATGCTACTTACAGACCGCAACCTA
>PC_BO23_200420_25
TCAACCAGGTAGTTTTATTGGCAATGATCAAATTTACAATGTAATTGTAACCGCCCATGCTTTCGTTATAATTTTTTTTCTAGTTATACCTGTAATAATTGGAGGTTTCGGCAATTGACTAATCCCTTTAATACTAGGTGCCCCAGATATAGCCTTTCCCCGGATAAACAACATAAGTTTCTGGCTTCTACCTCCATCTTTAACTCTACTTTTATCCAGAGGTCTGATTGAGAGAGGTGTCGGCACAGGCTGAACCGTCTACCCTCCTCTAGCAGCTAGAATTGCCCACAGAGGACCTGCTGTCGATTTAGGTATCTTCTCCTTACACCTAGCTGGCGCCAGTTCTATTTTAGGTTCTGTTAACTTTATCTCAACTGTAATTAACATACGGACAGAAGGTATAAGATTTGATAAAGTTCCTTTATTCGTCTGATCAGTATTCCTTACTACTATCTTACTTCTACTCTCACTCCCAGTTTTAGCGGGAGCTATCACAATGCTACTTACAGATCGCAACTTA
>PC_BO25_200420_01
TCAACCAGGTAGTTTTATTGGCAATGATCAAATTTACAATGTAATTGTAACCGCCCATGCTTTCGTTATAATTTTTTTTCTAGTTATACCTGTAATAATTGGAGGTTTCGGCAATTGACTAATCCCTTTAATACTAGGTGCCCCAGATATAGCCTTTCCCCGGATAAACAACATAAGTTTCTGGCTTCTACCTCCATCTTTAACTCTACTTTTATCCAGAGGTCTGATTGAGAGAGGTGTCGGCACAGGCTGAACCGTCTACCCTCCTCTAGCAGCTAGAATTGCCCACAGAGGACCTGCTGTCGATTTAGGTATCTTCTCCTTACACCTAGCTGGCGCCAGTTCTATTTTAGGTTCTGTTAACTTTATCTCAACTGTAATTAACATACGGACAGAAGGTATAAGATTTGATAAAGTTCCTTTATTCGTCTGATCAGTATTCCTTACTACTATCTTACTTCTACTCTCACTCCCAGTTTTAGCGGGAGCTATCACAATGCTACTTACAGATCGCAACTTA
>PC_BO26_190404_02
TCAACCAGGCAGTTTTATCGGCAATGACCAAATTTACAATGTAATTGTAACCGCCCACGCTTTCGTTATAATTTTTTTTCTAGTTATACCTGTTATAATTGGAGGTTTCGGTAACTGACTAATCCCTTTGATACTAGGTGCTCCAGATATGGCCTTCCCTCGTATAAACAACATAAGTTTCTGGCTTCTCCCTCCCTCTTTGACTTTACTTTTATCCAGAGGCCTAATTGAGAGAGGTGTCGGCACAGGCTGAACCGTCTACCCCCCTCTAGCGGCTAGAATCGCCCACAGAGGACCTGCTGTTGATTTAGGTATCTTCTCCCTACACCTAGCTGGCGCTAGTTCTATTTTAGGCTCTGTTAACTTTATCTCAACTGTAATTAACATACGGACAGAAGGTATAAGATTTGATAAAATTCCTTTATTCGTCTGATCAGTATTCCTTACTACTATCTTACTTCTACTCTCGCTGCCAGTTTTAGCAGGAGCTATCACAATGCTACTTACAGACCGCAACCTA
>PC_BO26_190404_03
TCAACCAGGCAGTTTTATCGGCAATGACCAAATTTACAATGTAATTGTAACCGCCCACGCTTTCGTTATAATTTTTTTTCTAGTTATACCTGTTATAATTGGAGGTTTCGGTAACTGACTAATCCCTTTGATACTAGGTGCTCCAGATATGGCCTTCCCTCGTATAAACAACATAAGTTTCTGGCTTCTCCCTCCCTCTTTGACTTTACTTTTATCCAGAGGCCTAATTGAGAGAGGTGTCGGCACAGGCTGAACCGTCTACCCCCCTCTAGCGGCTAGAATCGCCCACAGAGGACCTGCTGTTGATTTAGGTATCTTCTCCCTACACCTAGCTGGCGCTAGTTCTATTTTAGGCTCTGTTAACTTTATCTCAACTGTAATTAACATACGGACAGAAGGTATAAGATTTGATAAAATTCCTTTATTCGTCTGATCAGTATTCCTTACTACTATCTTACTTCTACTCTCGCTGCCAGTTTTAGCAGGAGCTATCACAATGCTACTTACAGACCGCAACCTA
>PC_BO26_190404_04
TCAACCAGGCAGTTTTATCGGCAATGACCAAATTTACAATGTAATTGTAACCGCCCACGCTTTCGTTATAATTTTTTTTCTAGTTATACCTGTTATAATTGGAGGTTTCGGTAACTGACTAATCCCTTTGATACTAGGTGCTCCAGATATGGCCTTCCCTCGTATAAACAACATAAGTTTCTGGCTTCTCCCTCCCTCTTTGACTTTACTTTTATCCAGAGGCCTAATTGAGAGAGGTGTCGGCACAGGCTGAACCGTCTACCCCCCTCTAGCGGCTAGAATCGCCCACAGAGGACCTGCTGTTGATTTAGGTATCTTCTCCCTACACCTAGCTGGCGCTAGTTCTATTTTAGGCTCTGTTAACTTTATCTCAACTGTAATTAACATACGGACAGAAGGTATAAGATTTGATAAAATTCCTTTATTCGTCTGATCAGTATTCCTTACTACTATCTTACTTCTACTCTCGCTGCCAGTTTTAGCAGGAGCTATCACAATGCTACTTACAGACCGCAACCTA
>PC_BO26_190404_05
TCAACCAGGCAGTTTTATCGGCAATGACCAAATTTACAATGTAATTGTAACCGCCCACGCTTTCGTTATAATTTTTTTTCTAGTTATACCTGTTATAATTGGAGGTTTCGGTAACTGACTAATCCCTTTGATACTAGGTGCTCCAGATATGGCCTTCCCTCGTATAAACAACATAAGTTTCTGGCTTCTCCCTCCCTCTTTGACTTTACTTTTATCCAGAGGCCTAATTGAGAGAGGTGTCGGCACAGGCTGAACCGTCTACCCCCCTCTAGCGGCTAGAATCGCCCACAGAGGACCTGCTGTTGATTTAGGTATCTTCTCCCTACACCTAGCTGGCGCTAGTTCTATTTTAGGCTCTGTTAACTTTATCTCAACTGTAATTAACATACGGACAGAAGGTATAAGATTTGATAAAATTCCTTTATTCGTCTGATCAGTATTCCTTACTACTATCTTACTTCTACTCTCGCTGCCAGTTTTAGCAGGAGCTATCACAATGCTACTTACAGACCGCAACCTA
>PC_BO26_190404_08
TCAACCAGGCAGTTTTATCGGCAATGACCAAATTTACAATGTAATTGTAACCGCCCACGCTTTCGTTATAATTTTTTTTCTAGTTATACCTGTTATAATTGGAGGTTTCGGTAACTGACTAATCCCTTTGATACTAGGTGCTCCAGATATGGCCTTCCCTCGTATAAACAACATAAGTTTCTGGCTTCTCCCTCCCTCTTTGACTTTACTTTTATCCAGAGGCCTAATTGAGAGAGGTGTCGGCACAGGCTGAACCGTCTACCCCCCTCTAGCGGCTAGAATCGCCCACAGAGGACCTGCTGTTGATTTAGGTATCTTCTCCCTACACCTAGCTGGCGCTAGTTCTATTTTAGGCTCTGTTAACTTTATCTCAACTGTAATTAACATACGGACAGAAGGTATAAGATTTGATAAAATTCCTTTATTCGTCTGATCAGTATTCCTTACTACTATCTTACTTCTACTCTCGCTGCCAGTTTTAGCAGGAGCTATCACAATGCTACTTACAGACCGCAACCTA
>PC_BO26_190404_09
TCAACCAGGCAGTTTTATCGGCAATGACCAAATTTACAATGTAATTGTAACCGCCCACGCTTTCGTTATAATTTTTTTTCTAGTTATACCTGTTATAATTGGAGGTTTCGGTAACTGACTAATCCCTTTGATACTAGGTGCTCCAGATATGGCCTTCCCTCGTATAAACAACATAAGTTTCTGGCTTCTCCCTCCCTCTTTGACTTTACTTTTATCCAGAGGCCTAATTGAGAGAGGTGTCGGCACAGGCTGAACCGTCTACCCCCCTCTAGCGGCTAGAATCGCCCACAGAGGACCTGCTGTTGATTTAGGTATCTTCTCCCTACACCTAGCTGGCGCTAGTTCTATTTTAGGCTCTGTTAACTTTATCTCAACTGTAATTAACATACGGACAGAAGGTATAAGATTTGATAAAATTCCTTTATTCGTCTGATCAGTATTCCTTACTACTATCTTACTTCTACTCTCGCTGCCAGTTTTAGCAGGAGCTATCACAATGCTACTTACAGACCGCAACCTA
>PC_BO26_190404_10
TCAACCAGGCAGTTTTATCGGCAATGACCAAATTTACAATGTAATTGTAACCGCCCACGCTTTCGTTATAATTTTTTTTCTAGTTATACCTGTTATAATTGGAGGTTTCGGTAACTGACTAATCCCTTTGATACTAGGTGCTCCAGATATGGCCTTCCCTCGTATAAACAACATAAGTTTCTGGCTTCTCCCTCCCTCTTTGACTTTACTTTTATCCAGAGGCCTAATTGAGAGAGGTGTCGGCACAGGCTGAACCGTCTACCCCCCTCTAGCGGCTAGAATCGCCCACAGAGGACCTGCTGTTGATTTAGGTATCTTCTCCCTACACCTAGCTGGCGCTAGTTCTATTTTAGGCTCTGTTAACTTTATCTCAACTGTAATTAACATACGGACAGAAGGTATAAGATTTGATAAAATTCCTTTATTCGTCTGATCAGTATTCCTTACTACTATCTTACTTCTACTCTCGCTGCCAGTTTTAGCAGGAGCTATCACAATGCTACTTACAGACCGCAACCTA
>PC_BO26_200416_11
TCAACCAGGCAGTTTTATCGGCAATGACCAAATTTACAATGTAATTGTAACCGCCCACGCTTTCGTTATAATTTTTTTTCTAGTTATACCTGTTATAATTGGAGGTTTCGGTAACTGACTAATCCCTTTGATACTAGGTGCTCCAGATATGGCCTTCCCTCGTATAAACAACATAAGTTTCTGGCTTCTCCCTCCCTCTTTGACTTTACTTTTATCCAGAGGCCTAATTGAGAGAGGTGTCGGCACAGGCTGAACCGTCTACCCCCCTCTAGCGGCTAGAATCGCCCACAGAGGACCTGCTGTTGATTTAGGTATCTTCTCCCTACACCTAGCTGGCGCTAGTTCTATTTTAGGCTCTGTTAACTTTATCTCAACTGTAATTAACATACGGACAGAAGGTATAAGATTTGATAAAATTCCTTTATTCGTCTGATCAGTATTCCTTACTACTATCTTACTTCTACTCTCGCTGCCAGTTTTAGCAGGAGCTATCACAATGCTACTTACAGACCGCAACCTA
>PC_BO26_200416_13
TCAACCAGGCAGTTTTATCGGCAATGACCAAATTTACAATGTAATTGTAACCGCCCACGCTTTCGTTATAATTTTTTTTCTAGTTATACCTGTTATAATTGGAGGTTTCGGTAACTGACTAATCCCTTTGATACTAGGTGCTCCAGATATGGCCTTCCCTCGTATAAACAACATAAGTTTCTGGCTTCTCCCTCCCTCTTTGACTTTACTTTTATCCAGAGGCCTAATTGAGAGAGGTGTCGGCACAGGCTGAACCGTCTACCCCCCTCTAGCGGCTAGAATCGCCCACAGAGGACCTGCTGTTGATTTAGGTATCTTCTCCCTACACCTAGCTGGCGCTAGTTCTATTTTAGGCTCTGTTAACTTTATCTCAACTGTAATTAACATACGGACAGAAGGTATAAGATTTGATAAAATTCCTTTATTCGTCTGATCAGTATTCCTTACTACTATCTTACTTCTACTCTCGCTGCCAGTTTTAGCAGGAGCTATCACAATGCTACTTACAGACCGCAACCTA
>PC_BO26_200416_15
TCAACCAGGCAGTTTTATCGGCAATGACCAAATTTACAATGTAATTGTAACCGCCCACGCTTTCGTTATAATTTTTTTTCTAGTTATACCTGTTATAATTGGGGGTTTCGGTAACTGACTAATCCCTTTGATACTAGGTGCTCCAGATATGGCCTTCCCTCGTATAAACAACATAAGTTTCTGGCTTCTCCCTCCCTCTTTAACTTTACTTTTATCCAGAGGCCTAATTGAGAGAGGTATCGGCACAGGCTGAACCGTCTACCCCCCTCTAGCGGCTAGAATCGCCCACAGAGGACCTGCTGTCGATTTAGGTATCTTCTCCCTACACCTAGCTGGCGCTAGTTCTATTTTAGGCTCTGTTAACTTTATCTCAACTGTAATTAACATACGGACAGAAGGTATAAGATTTGATAAAGTTCCTTTATTCGTCTGATCAGTATTCCTTACTACTATCTTACTTCTACTCTCGCTGCCAGTTTTAGCAGGAGCTATCACAATGCTACTTACAGACCGCAACCTA
>PC_BO26_200416_16
TCAACCAGGCAGTTTTATCGGCAATGACCAAATTTACAATGTAATTGTAACCGCCCACGCTTTCGTTATAATTTTTTTTCTAGTTATACCTGTTATAATTGGAGGTTTCGGTAACTGACTAATCCCTTTGATACTAGGTGCTCCAGATATGGCCTTCCCTCGTATAAACAACATAAGTTTCTGGCTTCTCCCTCCCTCTTTGACTTTACTTTTATCCAGAGGCCTAATTGAGAGAGGTGTCGGCACAGGCTGAACCGTCTACCCCCCTCTAGCGGCTAGAATCGCCCACAGAGGACCTGCTGTTGATTTAGGTATCTTCTCCCTACACCTAGCTGGCGCTAGTTCTATTTTAGGCTCTGTTAACTTTATCTCAACTGTAATTAACATACGGACAGAAGGTATAAGATTTGATAAAATTCCTTTATTCGTCTGATCAGTATTCCTTACTACTATCTTACTTCTACTCTCGCTGCCAGTTTTAGCAGGAGCTATCACAATGCTACTTACAGACCGCAACCTA
>PC_BO26_200416_18
TCAACCAGGCAGTTTTATCGGCAATGACCAAATTTACAATGTAATTGTAACCGCCCACGCTTTCGTTATAATTTTTTTTCTAGTTATACCTGTTATAATTGGAGGTTTCGGTAACTGACTAATCCCTTTGATACTAGGTGCTCCAGATATGGCCTTCCCTCGTATAAACAACATAAGTTTCTGGCTTCTCCCTCCCTCTTTGACTTTACTTTTATCCAGAGGCCTAATTGAGAGAGGTGTCGGCACAGGCTGAACCGTCTACCCCCCTCTAGCGGCTAGAATCGCCCACAGAGGACCTGCTGTTGATTTAGGTATCTTCTCCCTACACCTAGCTGGCGCTAGTTCTATTTTAGGCTCTGTTAACTTTATCTCAACTGTAATTAACATACGGACAGAAGGTATAAGATTTGATAAAATTCCTTTATTCGTCTGATCAGTATTCCTTACTACTATCTTACTTCTACTCTCGCTGCCAGTTTTAGCAGGAGCTATCACAATGCTACTTACAGACCGCAACCTA
>PC_BO26_200416_19
TCAACCAGGCAGTTTTATCGGCAATGACCAAATTTACAATGTAATTGTAACCGCCCACGCTTTCGTTATAATTTTTTTTCTAGTTATACCTGTTATAATTGGAGGTTTCGGTAACTGACTAATCCCTTTGATACTAGGTGCTCCAGATATGGCCTTCCCTCGTATAAACAACATAAGTTTCTGGCTTCTCCCTCCCTCTTTGACTTTACTTTTATCCAGAGGCCTAATTGAGAGAGGTGTCGGCACAGGCTGAACCGTCTACCCCCCTCTAGCGGCTAGAATCGCCCACAGAGGACCTGCTGTTGATTTAGGTATCTTCTCCCTACACCTAGCTGGCGCTAGTTCTATTTTAGGCTCTGTTAACTTTATCTCAACTGTAATTAACATACGGACAGAAGGTATAAGATTTGATAAAATTCCTTTATTCGTCTGATCAGTATTCCTTACTACTATCTTACTTCTACTCTCGCTGCCAGTTTTAGCAGGAGCTATCACAATGCTACTTACAGACCGCAACCTA
>PC_BO26_200416_20
TCAACCAGGCAGTTTTATCGGCAATGACCAAATTTACAATGTAATTGTAACCGCCCACGCTTTCGTTATAATTTTTTTTCTAGTTATACCTGTTATAATTGGAGGTTTCGGTAACTGACTAATCCCTTTGATACTAGGTGCTCCAGATATGGCCTTCCCTCGTATAAACAACATAAGTTTCTGGCTTCTCCCTCCCTCTTTGACTTTACTTTTATCCAGAGGCCTAATTGAGAGAGGTGTCGGCACAGGCTGAACCGTCTACCCCCCTCTAGCGGCTAGAATCGCCCACAGAGGACCTGCTGTTGATTTAGGTATCTTCTCCCTACACCTAGCTGGCGCTAGTTCTATTTTAGGCTCTGTTAACTTTATCTCAACTGTAATTAACATACGGACAGAAGGTATAAGATTTGATAAAATTCCTTTATTCGTCTGATCAGTATTCCTTACTACTATCTTACTTCTACTCTCGCTGCCAGTTTTAGCAGGAGCTATCACAATGCTACTTACAGACCGCAACCTA
>PC_BO26_200416_21
TCAACCAGGCAGTTTTATCGGCAATGACCAAATTTACAATGTAATTGTAACCGCCCACGCTTTCGTTATAATTTTTTTTCTAGTTATACCTGTTATAATTGGAGGTTTCGGTAACTGACTAATCCCTTTGATACTAGGTGCTCCAGATATGGCCTTCCCTCGTATAAACAACATAAGTTTCTGGCTTCTCCCTCCCTCTTTGACTTTACTTTTATCCAGAGGCCTAATTGAGAGAGGTGTCGGCACAGGCTGAACCGTCTACCCCCCTCTAGCGGCTAGAATCGCCCACAGAGGACCTGCTGTTGATTTAGGTATCTTCTCCCTACACCTAGCTGGCGCTAGTTCTATTTTAGGCTCTGTTAACTTTATCTCAACTGTAATTAACATACGGACAGAAGGTATAAGATTTGATAAAATTCCTTTATTCGTCTGATCAGTATTCCTTACTACTATCTTACTTCTACTCTCGCTGCCAGTTTTAGCAGGAGCTATCACAATGCTACTTACAGACCGCAACCTA
>PC_BO26_200416_23
TCAACCAGGCAGTTTTATCGGCAATGACCAAATTTACAATGTAATTGTAACCGCCCACGCTTTCGTTATAATTTTTTTTCTAGTTATACCTGTTATAATTGGAGGTTTCGGTAACTGACTAATCCCTTTGATACTAGGTGCTCCAGATATGGCCTTCCCTCGTATAAACAACATAAGTTTCTGGCTTCTCCCTCCCTCTTTGACTTTACTTTTATCCAGAGGCCTAATTGAGAGAGGTGTCGGCACAGGCTGAACCGTCTACCCCCCTCTAGCGGCTAGAATCGCCCACAGAGGACCTGCTGTTGATTTAGGTATCTTCTCCCTACACCTAGCTGGCGCTAGTTCTATTTTAGGCTCTGTTAACTTTATCTCAACTGTAATTAACATACGGACAGAAGGTATAAGATTTGATAAAATTCCTTTATTCGTCTGATCAGTATTCCTTACTACTATCTTACTTCTACTCTCGCTGCCAGTTTTAGCAGGAGCTATCACAATGCTACTTACAGACCGCAACCTA
>PC_BO27_200416_01
TCAACCAGGCAGTTTTATCGGCAATGACCAAATTTACAATGTAATTGTAACCGCCCACGCTTTCGTTATAATTTTTTTTCTAGTTATACCTGTTATAATTGGAGGTTTCGGTAACTGACTAATCCCTTTGATACTAGGTGCTCCAGATATGGCCTTCCCTCGTATAAACAACATAAGTTTCTGGCTTCTCCCTCCCTCTTTGACTTTACTTTTATCCAGAGGCCTAATTGAGAGAGGTGTCGGCACAGGCTGAACCGTCTACCCCCCTCTAGCGGCTAGAATCGCCCACAGAGGACCTGCTGTTGATTTAGGTATCTTCTCCCTACACCTAGCTGGCGCTAGTTCTATTTTAGGCTCTGTTAACTTTATCTCAACTGTAATTAACATACGGACAGAAGGTATAAGATTTGATAAAATTCCTTTATTCGTCTGATCAGTATTCCTTACTACTATCTTACTTCTACTCTCGCTGCCAGTTTTAGCAGGAGCTATCACAATGCTACTTACAGACCGCAACCTA
>PC_BO27_200416_02
CCAACCAGGTAGTTTTATTGGCAATGATCAAATTTACAATGTAATTGTAACCGCCCATGCTTTCGTTATAATTTTTTTTCTAGTTATACCTGTAATAATTGGAGGTTTCGGCAATTGACTAATCCCTTTAATACTAGGTGCCCCAGATATAGCCTTTCCCCGAATAAACAACATAAGTTTCTGGCTTCTACCCCCATCTTTAACTCTACTTTTATCCAGAGGTCTGATTGAGAGAGGTGTTGGCACAGGCTGAACCGTCTACCCTCCTCTAGCAGCTAGAATTGCCCACAGAGGACCTGCTGTCGATTTAGGTATCTTCTCCTTACACCTAGCAGGCGCCAGTTCTATTTTAGGTTCTGTTAACTTTATCTCCACTGTAATTAACATACGGACAGAAGGTATAAGATTTGATAAAGTTCCTTTATTCGTCTGATCAGTATTCCTTACTACTATCTTACTTCTACTCTCACTCCCAGTTTTAGCGGGAGCTATCACAATGCTACTTACAGATCGCAACTTA
>PC_BO27_200416_03
CCAACCAGGTAGTTTTATTGGCAATGATCAAATTTACAATGTAATTGTAACCGCCCATGCTTTCGTTATAATTTTTTTTCTAGTTATACCTGTAATAATTGGAGGTTTCGGCAATTGACTAATCCCTTTAATACTAGGTGCCCCAGATATAGCCTTTCCCCGAATAAACAACATAAGTTTCTGGCTTCTACCCCCATCTTTAACTCTACTTTTATCCAGAGGTCTGATTGAGAGAGGTGTTGGCACAGGCTGAACCGTCTACCCTCCTCTAGCAGCTAGAATTGCCCACAGAGGACCTGCTGTCGATTTAGGTATCTTCTCCTTACACCTAGCAGGCGCCAGTTCTATTTTAGGTTCTGTTAACTTTATCTCCACTGTAATTAACATACGGACAGAAGGTATAAGATTTGATAAAGTTCCTTTATTCGTCTGATCAGTATTCCTTACTACTATCTTACTTCTACTCTCACTCCCAGTTTTAGCGGGAGCTATCACAATGCTACTTACAGATCGCAACTTA
>PC_BO27_200416_04
TCAACCAGGTAGTTTTATTGGCAATGATCAAATTTACAATGTAATTGTAACCGCCCATGCTTTCGTTATAATTTTTTTTCTAGTTATACCTGTAATAATTGGAGGTTTCGGCAATTGACTAATCCCTTTAATACTAGGTGCCCCAGATATAGCCTTTCCCCGGATAAACAACATAAGTTTCTGGCTTCTACCTCCATCTTTAACTCTACTTTTATCCAGAGGTCTGATTGAGAGAGGTGTCGGCACAGGCTGAACCGTCTACCCTCCTCTAGCAGCTAGAATTGCCCACAGAGGACCTGCTGTCGATTTAGGTATCTTCTCCTTACACCTAGCTGGCGCCAGTTCTATTTTAGGTTCTGTTAACTTTATCTCAACTGTAATTAACATACGGACAGAAGGTATAAGATTTGATAAAGTTCCTTTATTCGTCTGATCAGTATTCCTTACTACTATCTTACTTCTACTCTCACTCCCAGTTTTAGCGGGAGCTATCACAATGCTACTTACAGATCGCAACTTA
>PC_BO27_200416_05
CCAACCAGGTAGTTTTATTGGCAATGATCAAATTTACAATGTAATTGTAACCGCCCATGCTTTCGTTATAATTTTTTTTCTAGTTATACCTGTAATAATTGGAGGTTTCGGCAATTGACTAATCCCTTTAATACTAGGTGCCCCAGATATAGCCTTTCCCCGAATAAACAACATAAGTTTCTGGCTTCTACCCCCATCTTTAACTCTACTTTTATCCAGAGGTCTGATTGAGAGAGGTGTTGGCACAGGCTGAACCGTCTACCCTCCTCTAGCAGCTAGAATTGCCCACAGAGGACCTGCTGTCGATTTAGGTATCTTCTCCTTACACCTAGCAGGCGCCAGTTCTATTTTAGGTTCTGTTAACTTTATCTCCACTGTAATTAACATACGGACAGAAGGTATAAGATTTGATAAAGTTCCTTTATTCGTCTGATCAGTATTCCTTACTACTATCTTACTTCTACTCTCACTCCCAGTTTTAGCGGGAGCTATCACAATGCTACTTACAGATCGCAACTTA
>PC_BO27_200416_06
CCAACCAGGTAGTTTTATTGGCAATGATCAAATTTACAATGTAATTGTAACCGCCCATGCTTTCGTTATAATTTTTTTTCTAGTTATACCTGTAATAATTGGAGGTTTCGGCAATTGACTAATCCCTTTAATACTAGGTGCCCCAGATATAGCCTTTCCCCGAATAAACAACATAAGTTTCTGGCTTCTACCCCCATCTTTAACTCTACTTTTATCCAGAGGTCTGATTGAGAGAGGTGTTGGCACAGGCTGAACCGTCTACCCTCCTCTAGCAGCTAGAATTGCCCACAGAGGACCTGCTGTCGATTTAGGTATCTTCTCCTTACACCTAGCAGGCGCCAGTTCTATTTTAGGTTCTGTTAACTTTATCTCCACTGTAATTAACATACGGACAGAAGGTATAAGATTTGATAAAGTTCCTTTATTCGTCTGATCAGTATTCCTTACTACTATCTTACTTCTACTCTCACTCCCAGTTTTAGCGGGAGCTATCACAATGCTACTTACAGATCGCAACTTA
>PC_BO27_200416_08
TCAACCAGGTAGTTTTATTGGCAATGATCAAATTTACAATGTAATTGTAACCGCCCATGCTTTCGTTATAATTTTTTTTCTAGTTATACCTGTAATAATTGGAGGTTTCGGCAATTGACTAATCCCTTTAATACTAGGTGCCCCAGATATAGCCTTTCCCCGGATAAACAACATAAGTTTCTGGCTTCTACCTCCATCTTTAACTCTACTTTTATCCAGAGGTCTGATTGAGAGAGGTGTCGGCACAGGCTGAACCGTCTACCCTCCTCTAGCAGCTAGAATTGCCCACAGAGGACCTGCTGTCGATTTAGGTATCTTCTCCTTACACCTAGCTGGCGCCAGTTCTATTTTAGGTTCTGTTAACTTTATCTCAACTGTAATTAACATACGGACAGAAGGTATAAGATTTGATAAAGTTCCTTTATTCGTCTGATCAGTATTCCTTACTACTATCTTACTTCTACTCTCACTCCCAGTTTTAGCGGGAGCTATCACAATGCTACTTACAGATCGCAACTTA
>PC_BO31_190405_01
TCAACCAGGCAGTTTTATCGGCAATGACCAAATTTACAATGTAATTGTAACCGCCCACGCTTTCGTTATAATTTTTTTTCTAGTTATACCTGTTATAATTGGAGGTTTCGGTAACTGACTAATCCCTTTGATACTAGGTGCTCCAGATATGGCCTTCCCTCGTATAAACAACATAAGTTTCTGGCTTCTCCCCCCCTCTTTAACTTTACTTTTATCCAGAGGCCTAATTGAGAGAGGTGTCGGCACAGGCTGAACCGTCTACCCCCCTCTAGCGGCTAGAATCGCCCACAGAGGACCTGCTGTCGATTTAGGTATCTTCTCCCTACACCTAGCTGGCGCTAGTTCTATTTTAGGCTCTGTTAACTTTATCTCAACTGTAATTAACATACGGACAGAAGGTATAAGATTTGATAAAGTTCCTTTATTCGTCTGATCAGTATTCCTTACTACTATCTTACTTCTACTCTCGCTGCCAGTTTTAGCAGGAGCTATCACAATGCTACTTACAGACCGCAACCTA
>PC_BO31_190405_02
TCAACCAGGCAGTTTTATCGGCAATGACCAAATTTACAATGTAATTGTAACCGCCCACGCTTTCGTTATAATTTTTTTTCTAGTTATACCTGTTATAATTGGAGGTTTCGGTAACTGACTAATCCCTTTGATACTAGGTGCTCCAGATATGGCCTTCCCTCGTATAAACAACATAAGTTTCTGGCTTCTCCCCCCCTCTTTAACTTTACTTTTATCCAGAGGCCTAATTGAGAGAGGTGTCGGCACAGGCTGAACCGTCTACCCCCCTCTAGCGGCTAGAATCGCCCACAGAGGACCTGCTGTCGATTTAGGTATCTTCTCCCTACACCTAGCTGGCGCTAGTTCTATTTTAGGCTCTGTTAACTTTATCTCAACTGTAATTAACATACGGACAGAAGGTATAAGATTTGATAAAGTTCCTTTATTCGTCTGATCAGTATTCCTTACTACTATCTTACTTCTACTCTCGCTGCCAGTTTTAGCAGGAGCTATCACAATGCTACTTACAGACCGCAACCTA
>PC_BO31_190405_04
TCAACCAGGCAGTTTTATCGGCAATGACCAAATTTACAATGTAATTGTAACCGCCCACGCTTTCGTTATAATTTTTTTTCTAGTTATACCTGTTATAATTGGAGGTTTCGGTAACTGACTAATCCCTTTGATACTAGGTGCTCCAGATATGGCCTTCCCTCGTATAAACAACATAAGTTTCTGGCTTCTCCCCCCCTCTTTAACTTTACTTTTATCCAGAGGCCTAATTGAGAGAGGTGTCGGCACAGGCTGAACCGTCTACCCCCCTCTAGCGGCTAGAATCGCCCACAGAGGACCTGCTGTCGATTTAGGTATCTTCTCCCTACACCTAGCTGGCGCTAGTTCTATTTTAGGCTCTGTTAACTTTATCTCAACTGTAATTAACATACGGACAGAAGGTATAAGATTTGATAAAGTTCCTTTATTCGTCTGATCAGTATTCCTTACTACTATCTTACTTCTACTCTCGCTGCCAGTTTTAGCAGGAGCTATCACAATGCTACTTACAGACCGCAACCTA
>PC_BO31_190405_06
TCAACCAGGCAGTTTTATCGGCAATGACCAAATTTACAATGTAATTGTAACCGCCCACGCTTTCGTTATAATTTTTTTTCTAGTTATACCTGTTATAATTGGAGGTTTCGGTAACTGACTAATCCCTTTGATACTAGGTGCTCCAGATATGGCCTTCCCTCGTATAAACAACATAAGTTTCTGGCTTCTCCCCCCCTCTTTAACTTTACTTTTATCCAGAGGCCTAATTGAGAGAGGTGTCGGCACAGGCTGAACCGTCTACCCCCCTCTAGCGGCTAGAATCGCCCACAGAGGACCTGCTGTCGATTTAGGTATCTTCTCCCTACACCTAGCTGGCGCTAGTTCTATTTTAGGCTCTGTTAACTTTATCTCAACTGTAATTAACATACGGACAGAAGGTATAAGATTTGATAAAGTTCCTTTATTCGTCTGATCAGTATTCCTTACTACTATCTTACTTCTACTCTCGCTGCCAGTTTTAGCAGGAGCTATCACAATGCTACTTACAGACCGCAACCTA
>PC_BO31_190405_07
TCAACCAGGCAGTTTTATCGGCAATGACCAAATTTACAATGTAATTGTAACCGCCCACGCTTTCGTTATAATTTTTTTTCTAGTTATACCTGTTATAATTGGAGGTTTCGGTAACTGACTAATCCCTTTGATACTAGGTGCTCCAGATATGGCCTTCCCTCGTATAAACAACATAAGTTTCTGGCTTCTCCCCCCCTCTTTAACTTTACTTTTATCCAGAGGCCTAATTGAGAGAGGTGTCGGCACAGGCTGAACCGTCTACCCCCCTCTAGCGGCTAGAATCGCCCACAGAGGACCTGCTGTCGATTTAGGTATCTTCTCCCTACACCTAGCTGGCGCTAGTTCTATTTTAGGCTCTGTTAACTTTATCTCAACTGTAATTAACATACGGACAGAAGGTATAAGATTTGATAAAGTTCCTTTATTCGTCTGATCAGTATTCCTTACTACTATCTTACTTCTACTCTCGCTGCCAGTTTTAGCAGGAGCTATCACAATGCTACTTACAGACCGCAACCTA
>PC_BO31_190405_08
TCAACCAGGCAGTTTTATCGGCAATGACCAAATTTACAATGTAATTGTAACCGCCCACGCTTTCGTTATAATTTTTTTTCTAGTTATACCTGTTATAATTGGAGGTTTCGGTAACTGACTAATCCCTTTGATACTAGGTGCTCCAGATATGGCCTTCCCTCGTATAAACAACATAAGTTTCTGGCTTCTCCCCCCCTCTTTAACTTTACTTTTATCCAGAGGCCTAATTGAGAGAGGTGTCGGCACAGGCTGAACCGTCTACCCCCCTCTAGCGGCTAGAATCGCCCACAGAGGACCTGCTGTCGATTTAGGTATCTTCTCCCTACACCTAGCTGGCGCTAGTTCTATTTTAGGCTCTGTTAACTTTATCTCAACTGTAATTAACATACGGACAGAAGGTATAAGATTTGATAAAGTTCCTTTATTCGTCTGATCAGTATTCCTTACTACTATCTTACTTCTACTCTCGCTGCCAGTTTTAGCAGGAGCTATCACAATGCTACTTACAGACCGCAACCTA
>PC_BO31_190405_09
TCAACCAGGCAGTTTTATCGGCAATGACCAAATTTACAATGTAATTGTAACCGCCCACGCTTTCGTTATAATTTTTTTTCTAGTTATACCTGTTATAATTGGAGGTTTCGGTAACTGACTAATCCCTTTGATACTAGGTGCTCCAGATATGGCCTTCCCTCGTATAAACAACATAAGTTTCTGGCTTCTCCCCCCCTCTTTAACTTTACTTTTATCCAGAGGCCTAATTGAGAGAGGTGTCGGCACAGGCTGAACCGTCTACCCCCCTCTAGCGGCTAGAATCGCCCACAGAGGACCTGCTGTCGATTTAGGTATCTTCTCCCTACACCTAGCTGGCGCTAGTTCTATTTTAGGCTCTGTTAACTTTATCTCAACTGTAATTAACATACGGACAGAAGGTATAAGATTTGATAAAGTTCCTTTATTCGTCTGATCAGTATTCCTTACTACTATCTTACTTCTACTCTCGCTGCCAGTTTTAGCAGGAGCTATCACAATGCTACTTACAGACCGCAACCTA
>PC_BO31_200416_11
TCAACCAGGCAGTTTTATCGGCAATGACCAAATTTACAATGTAATTGTAACCGCCCACGCTTTCGTTATAATTTTTTTTCTAGTTATACCTGTTATAATTGGAGGTTTCGGTAACTGACTAATCCCTTTGATACTAGGTGCTCCAGATATGGCCTTCCCTCGTATAAACAACATAAGTTTCTGGCTTCTCCCCCCCTCTTTAACTTTACTTTTATCCAGAGGCCTAATTGAGAGAGGTGTCGGCACAGGCTGAACCGTCTACCCCCCTCTAGCGGCTAGAATCGCCCACAGAGGACCTGCTGTCGATTTAGGTATCTTCTCCCTACACCTAGCTGGCGCTAGTTCTATTTTAGGCTCTGTTAACTTTATCTCAACTGTAATTAACATACGGACAGAAGGTATAAGATTTGATAAAGTTCCTTTATTCGTCTGATCAGTATTCCTTACTACTATCTTACTTCTACTCTCGCTGCCAGTTTTAGCAGGAGCTATCACAATGCTACTTACAGACCGCAACCTA
>PC_BO31_200416_14
TCAACCAGGCAGTTTTATCGGCAATGACCAAATTTACAATGTAATTGTAACCGCCCACGCTTTCGTTATAATTTTTTTTCTAGTTATACCTGTTATAATTGGAGGTTTCGGTAACTGACTAATCCCTTTGATACTAGGTGCTCCAGATATGGCCTTCCCTCGTATAAACAACATAAGTTTCTGGCTTCTCCCCCCCTCTTTAACTTTACTTTTATCCAGAGGCCTAATTGAGAGAGGTGTCGGCACAGGCTGAACCGTCTACCCCCCTCTAGCGGCTAGAATCGCCCACAGAGGACCTGCTGTCGATTTAGGTATCTTCTCCCTACACCTAGCTGGCGCTAGTTCTATTTTAGGCTCTGTTAACTTTATCTCAACTGTAATTAACATACGGACAGAAGGTATAAGATTTGATAAAGTTCCTTTATTCGTCTGATCAGTATTCCTTACTACTATCTTACTTCTACTCTCGCTGCCAGTTTTAGCAGGAGCTATCACAATGCTACTTACAGACCGCAACCTA
>PC_BO31_200416_20
TCAACCAGGCAGTTTTATCGGCAATGACCAAATTTACAATGTAATTGTAACCGCCCACGCTTTCGTTATAATTTTTTTTCTAGTTATACCTGTTATAATTGGAGGTTTCGGTAACTGACTAATCCCTTTGATACTAGGTGCTCCAGATATGGCCTTCCCTCGTATAAACAACATAAGTTTCTGGCTTCTCCCCCCCTCTTTAACTTTACTTTTATCCAGAGGCCTAATTGAGAGAGGTGTCGGCACAGGCTGAACCGTCTACCCCCCTCTAGCGGCTAGAATCGCCCACAGAGGACCTGCTGTCGATTTAGGTATCTTCTCCCTACACCTAGCTGGCGCTAGTTCTATTTTAGGCTCTGTTAACTTTATCTCAACTGTAATTAACATACGGACAGAAGGTATAAGATTTGATAAAGTTCCTTTATTCGTCTGATCAGTATTCCTTACTACTATCTTACTTCTACTCTCGCTGCCAGTTTTAGCAGGAGCTATCACAATGCTACTTACAGACCGCAACCTA
>PC_BO31_200416_21
TCAACCAGGCAGTTTTATCGGCAATGACCAAATTTACAATGTAATTGTAACCGCCCACGCTTTCGTTATAATTTTTTTTCTAGTTATACCTGTTATAATTGGAGGTTTCGGTAACTGACTAATCCCTTTGATACTAGGTGCTCCAGATATGGCCTTCCCTCGTATAAACAACATAAGTTTCTGGCTTCTCCCCCCCTCTTTAACTTTACTTTTATCCAGAGGCCTAATTGAGAGAGGTGTCGGCACAGGCTGAACCGTCTACCCCCCTCTAGCGGCTAGAATCGCCCACAGAGGACCTGCTGTCGATTTAGGTATCTTCTCCCTACACCTAGCTGGCGCTAGTTCTATTTTAGGCTCTGTTAACTTTATCTCAACTGTAATTAACATACGGACAGAAGGTATAAGATTTGATAAAGTTCCTTTATTCGTCTGATCAGTATTCCTTACTACTATCTTACTTCTACTCTCGCTGCCAGTTTTAGCAGGAGCTATCACAATGCTACTTACAGACCGCAACCTA
>PC_BO31_200416_23
TCAACCAGGCAGTTTTATCGGCAATGACCAAATTTACAATGTAATTGTAACCGCCCACGCTTTCGTTATAATTTTTTTTCTAGTTATACCTGTTATAATTGGAGGTTTCGGTAACTGACTAATCCCTTTGATACTAGGTGCTCCAGATATGGCCTTCCCTCGTATAAACAACATAAGTTTCTGGCTTCTCCCCCCCTCTTTAACTTTACTTTTATCCAGAGGCCTAATTGAGAGAGGTGTCGGCACAGGCTGAACCGTCTACCCCCCTCTAGCGGCTAGAATCGCCCACAGAGGACCTGCTGTCGATTTAGGTATCTTCTCCCTACACCTAGCTGGCGCTAGTTCTATTTTAGGCTCTGTTAACTTTATCTCAACTGTAATTAACATACGGACAGAAGGTATAAGATTTGATAAAGTTCCTTTATTCGTCTGATCAGTATTCCTTACTACTATCTTACTTCTACTCTCGCTGCCAGTTTTAGCAGGAGCTATCACAATGCTACTTACAGACCGCAACCTA
>PC_BO31_200416_24
TCAACCAGGCAGTTTTATCGGCAATGACCAAATTTACAATGTAATTGTAACCGCCCACGCTTTCGTTATAATTTTTTTTCTAGTTATACCTGTTATAATTGGAGGTTTCGGTAACTGACTAATCCCTTTGATACTAGGTGCTCCAGATATGGCCTTCCCTCGTATAAACAACATAAGTTTCTGGCTTCTCCCCCCCTCTTTAACTTTACTTTTATCCAGAGGCCTAATTGAGAGAGGTGTCGGCACAGGCTGAACCGTCTACCCCCCTCTAGCGGCTAGAATCGCCCACAGAGGACCTGCTGTCGATTTAGGTATCTTCTCCCTACACCTAGCTGGCGCTAGTTCTATTTTAGGCTCTGTTAACTTTATCTCAACTGTAATTAACATACGGACAGAAGGTATAAGATTTGATAAAGTTCCTTTATTCGTCTGATCAGTATTCCTTACTACTATCTTACTTCTACTCTCGCTGCCAGTTTTAGCAGGAGCTATCACAATGCTACTTACAGACCGCAACCTA
>PC_BO31_200416_26
TCAACCAGGCAGTTTTATCGGCAATGACCAAATTTACAATGTAATTGTAACCGCCCACGCTTTCGTTATAATTTTTTTTCTAGTTATACCTGTTATAATTGGAGGTTTCGGTAACTGACTAATCCCTTTGATACTAGGTGCTCCAGATATGGCCTTCCCTCGTATAAACAACATAAGTTTCTGGCTTCTCCCCCCCTCTTTAACTTTACTTTTATCCAGAGGCCTAATTGAGAGAGGTGTCGGCACAGGCTGAACCGTCTACCCCCCTCTAGCGGCTAGAATCGCCCACAGAGGACCTGCTGTCGATTTAGGTATCTTCTCCCTACACCTAGCTGGCGCTAGTTCTATTTTAGGCTCTGTTAACTTTATCTCAACTGTAATTAACATACGGACAGAAGGTATAAGATTTGATAAAGTTCCTTTATTCGTCTGATCAGTATTCCTTACTACTATCTTACTTCTACTCTCGCTGCCAGTTTTAGCAGGAGCTATCACAATGCTACTTACAGACCGCAACCTA
